# Supplementary material for: Evolutionary Quantitative Proteomics of Reproductive Protein Divergence in Drosophila
Source: Mol Cell Proteomics. 2023 Jun 28;22(8):100610. doi: 10.1016/j.mcpro.2023.100610 (PMC10407754; doi:10.1016/j.mcpro.2023.100610)
Supplement: Tables S1–S13 [file mmc13.xlsx]

## Sheet: Table_headers
Table S1-S3. Protein quantitation information from the TPP using the D. americana (S1), D. novamexicana (S2) and D. virilis (S3) query fasta as input. Column info: protein = species specific protein identifier; UP = no. unique peptides; protein.probability = false discovery rate corrected protein probability; coverage = total peptide coverage in %; AM1-VV3 = protein abundance data for each replic…
Table S4. Combined database used for analysis compiled using species-specific abundance information output from TPP searching against each species query database. Column header suffixes indicate from which species database information was used.
Table S5. GO enrichment for ejaculate candidates output from topGO. Annotated = number of annotated genes associated with term in dataset; Significant = number of genes in enrichment list associated with term; Expected = expected number of genes; classic = unadjusted p-value from test; p.adj = p-value adjusted for multiple comparisons.
Table S6. Differentially abundant ejaculate proteins with orthologs of D. melanogaster sperm proteins or seminal fluid proteins. Category = Seminal fluid protein (SFP) or sperm protein; FBgn = D. virilis FlyBase gene number; FBgn_mel = D. melanogaster ortholog FlyBase gene number; Symbol = D. melanogaster gene symbol.
Table S7. GO enrichment for ejaculate divergence output from topGO.
Table S8. GO enrichment for female reproductive tract output from topGO.
Table S9. GO enrichment for female reproductive tract divergence output from topGO.
Table S10-S12. Protein and peptide probabilities as calculated by combining database search results from Comet and !Xtandem using the D. americana (S10), D. novamexicana (S11) and D. virilis (S12) query fasta as input.

## Sheet: Table_S1
protein	UP	protein.probability	coverage	AM1	AM2	AM3	AV1	AV2	NM1	NM2	NM3	NV1	NV2	VM1	VM2	VM3	VV1	VV2	VV3
MSTRG.10	1	0.9916	4.03727	19508.1	16218	11955	14543.3	22613.5	17326.5	17899.2	17737.4	15295.1	12842.1	20524.8	18620	14008.4	20301.6	17688.7	18075.2
MSTRG.10000	17	1	62.0309	2.05944e+06	1.65469e+06	1.81696e+06	1.69425e+06	1.95579e+06	1.47431e+06	1.8931e+06	1.40607e+06	2.14936e+06	1.5515e+06	1.54932e+06	1.26023e+06	1.38486e+06	1.40435e+06	1.82241e+06	1.52519e+06
MSTRG.10006	177	1	76.5269	2.31455e+08	1.4738e+08	1.73047e+08	2.25323e+08	3.23865e+08	1.7156e+08	1.93016e+08	1.75393e+08	2.60039e+08	2.23841e+08	1.50836e+08	1.16513e+08	1.22936e+08	1.57394e+08	2.28799e+08	1.84767e+08
MSTRG.10017	16	1	34.5299	2.2772e+06	1.39907e+06	1.94421e+06	2.53338e+06	2.9319e+06	2.30752e+06	2.70483e+06	2.38162e+06	3.56794e+06	3.44204e+06	1.95351e+06	1.73286e+06	1.5323e+06	1.66962e+06	2.43943e+06	1.9797e+06
MSTRG.10027	5	1	59.8485	429806	370196	378002	449104	425097	383124	401330	439484	609125	452526	80193.7	87301.4	112458	24187.5	34014.5	30417.1
MSTRG.10029	11	1	17.3165	130615	148100	105415	153542	144231	135784	121819	90648	136461	97574.4	549689	524046	367346	526545	725841	688469
MSTRG.10033	3	0.9977	50.8772	221619	122029	153286	146804	256470	1631.44	8239.25	1657.32	332.89	2088.22	7061.8	5469.11	7094.74	698.78	1540.04	1769.3
MSTRG.10035	6	1	37.8205	1.64403e+06	1.24541e+06	1.01573e+06	950914	1.16745e+06	1.03748e+06	1.2797e+06	1.15072e+06	1.01359e+06	890385	693105	950888	694915	259492	391826	284769
MSTRG.10050	21	1	56.541	2.43946e+07	1.59163e+07	1.60835e+07	2.6066e+07	3.41374e+07	2.13958e+07	2.38206e+07	2.14009e+07	3.29017e+07	3.04963e+07	2.10132e+07	1.93212e+07	1.54272e+07	2.45648e+07	3.84649e+07	3.49192e+07
MSTRG.10051	9	1	41.5254	548971	442432	457791	505150	700409	473011	585459	421456	636482	554403	617572	605061	512360	594017	695213	631457
MSTRG.10057	107	1	64.2857	7.79268e+07	7.72149e+07	9.71624e+07	4.37185e+07	6.96916e+07	8.66312e+07	1.10044e+08	1.33646e+08	8.58472e+07	4.80704e+07	8.68056e+07	8.07654e+07	9.12505e+07	5.09299e+07	6.55455e+07	5.01999e+07
MSTRG.10061	52	1	84.2004	1.20958e+08	7.88457e+07	7.1799e+07	1.45585e+08	1.60686e+08	9.7066e+07	1.11391e+08	1.03454e+08	1.64346e+08	1.32736e+08	1.03689e+08	8.92386e+07	7.54597e+07	1.28117e+08	1.82233e+08	1.58868e+08
MSTRG.10062	21	1	47.5442	1.32629e+07	8.49247e+06	9.79246e+06	1.28626e+07	1.65982e+07	8.66364e+06	8.91821e+06	8.47858e+06	1.28253e+07	1.03355e+07	1.34322e+07	1.12121e+07	1.02615e+07	1.2551e+07	2.04904e+07	17880483
MSTRG.10064	10	1	31.3625	399001	267721	406549	503679	520168	330960	355841	323578	465443	356882	458203	332814	317906	331510	472403	498239
MSTRG.1007	10	1	23.7986	3.16713e+06	2.53882e+06	3.87948e+06	2.58121e+06	2.51307e+06	2.66677e+06	3.07581e+06	2.50665e+06	3.31694e+06	3.00111e+06	4.16074e+06	2.89501e+06	3.24832e+06	3.33382e+06	4.72575e+06	4.30396e+06
MSTRG.10076	27	1	48.8806	3.66794e+06	2.35888e+06	3.4045e+06	3.46401e+06	4.35232e+06	3.0475e+06	3.46783e+06	3.05467e+06	4.27846e+06	4.29779e+06	3.99014e+06	3.08368e+06	3.10264e+06	3.6321e+06	5.10694e+06	4.21284e+06
MSTRG.10078	3	0.9971	8.46561	57432.6	50579	55859	64443.6	96917	57957.2	72403.9	65436.6	89827.9	76916.7	109.46	2815.7	3842.29	4014.62	0	1909.39
MSTRG.10080	4	1	23.4657	1.23067e+07	6.68788e+06	6.29228e+06	1.03314e+07	1.70334e+07	7.12999e+06	7.02261e+06	6.64433e+06	1.11917e+07	8.87568e+06	4.61282e+06	4.00296e+06	3.55272e+06	6.03094e+06	9.38903e+06	6.54937e+06
MSTRG.10086	11	1	68.7117	2.21296e+07	1.69227e+07	1.86538e+07	2.28112e+07	2.67908e+07	2.08271e+07	2.33602e+07	1.96286e+07	2.8793e+07	2.41161e+07	2.62496e+07	2.43768e+07	2.45479e+07	2.41492e+07	3.21031e+07	2.95699e+07
MSTRG.10092	11	1	15.6951	55244.3	56127.9	49602.2	21671.4	42979.7	47273.1	45816.8	49324.9	230273	116269	6.23145e+06	7.79864e+06	6.72151e+06	7.30357e+06	1.22565e+07	9.25259e+06
MSTRG.10112	19	1	84.1328	3.0322e+07	2.00206e+07	2.7783e+07	3.05948e+07	3.80138e+07	2.74964e+07	2.84587e+07	2.60699e+07	3.54722e+07	2.91047e+07	3.26874e+07	2.4615e+07	2.87005e+07	3.12185e+07	4.36631e+07	4.04769e+07
MSTRG.10115	6	1	14.7059	274134	200445	253848	231319	288761	250673	257698	227744	309831	278704	363406	319917	258489	273575	387755	339200
MSTRG.1012	11	1	32.8622	1.40603e+06	1.11128e+06	1.6125e+06	1.30144e+06	1.82305e+06	1.46922e+06	1.51622e+06	1.40894e+06	1.97491e+06	1.45934e+06	2.13529e+06	1.7905e+06	1.79821e+06	2.20266e+06	2.82692e+06	1.97902e+06
MSTRG.10124	8	1	35.1562	1.82161e+06	1.1849e+06	1.14925e+06	2.38126e+06	2.62002e+06	1.58418e+06	1.57323e+06	1.30819e+06	2.58935e+06	1.66151e+06	1.52455e+06	1.28405e+06	1.1284e+06	1.79352e+06	2.52245e+06	2.5074e+06
MSTRG.10126	10	1	59.7561	3.06127e+06	2.0927e+06	1.78924e+06	3.40715e+06	4.1386e+06	2.75121e+06	2.88421e+06	2.76916e+06	4.57373e+06	3.50631e+06	2.54583e+06	2.31418e+06	1.85155e+06	3.33592e+06	4.58263e+06	3.97196e+06
MSTRG.10129	22	1	67.7143	4.22298e+07	2.72129e+07	4.26247e+07	3.84402e+07	6.01822e+07	3.11524e+07	4.35794e+07	4.02886e+07	4.60011e+07	5.09882e+07	4.32987e+07	3.80334e+07	3.65053e+07	4.11944e+07	6.11069e+07	5.0023e+07
MSTRG.10130	11	1	17.0483	9.78198e+06	7.60133e+06	1.12063e+07	6.62366e+06	8.57132e+06	1.24103e+07	1.5162e+07	1.05964e+07	1.24918e+07	9.82021e+06	9.11634e+06	7.34383e+06	8.18443e+06	8.02573e+06	1.04296e+07	8.04395e+06
MSTRG.1014	27	1	38.5468	6.64106e+06	5.39037e+06	6.44677e+06	7.81701e+06	9.93571e+06	9.3045e+06	8.91977e+06	7.46912e+06	1.27877e+07	1.17956e+07	1.17758e+07	9.51817e+06	9.20874e+06	1.0713e+07	1.66122e+07	1.20143e+07
MSTRG.10143	20	1	48	1.13528e+07	8.17389e+06	1.04985e+07	9672277	1.17146e+07	1.02104e+07	1.06923e+07	1.01968e+07	1.37586e+07	1.13531e+07	1.2655e+07	1.04194e+07	1.0423e+07	1.0682e+07	1.41786e+07	1.22919e+07
MSTRG.10144	42	1	53.6212	1.73494e+07	1.31993e+07	1.56802e+07	2.09199e+07	2.54815e+07	1.68196e+07	1.91523e+07	1.7047e+07	2.54413e+07	2.20251e+07	1.57187e+07	1.50282e+07	1.47373e+07	1.67531e+07	2.67004e+07	2.17853e+07
MSTRG.10147	4	1	43	109102	69529.7	103582	142469	121037	89928.7	98973.1	88928.5	117442	87309.6	262766	249946	313967	88623.9	125840	119135
MSTRG.10149	9	1	27.1795	2.50239e+06	1.69939e+06	1.96297e+06	2.36114e+06	2.84942e+06	2.21099e+06	2.43295e+06	2.09634e+06	3.03845e+06	2.4246e+06	2.36394e+06	1.83581e+06	1.74249e+06	1.84928e+06	2.67803e+06	2.41249e+06
MSTRG.10154	4	0.9991	4.22164	1081.33	0	0	693.55	1094.6	793.62	0	0	842.44	617.82	1277.43	2252.91	798.01	2637.59	1945.98	1074.35
MSTRG.10157	5	0.9985	11.2745	36989.4	35358.6	22639.4	31858.2	45213.8	9108.49	9361.89	10122.6	6320.17	7020.01	35337.3	34280.1	42493.5	31185.7	40259.1	37592.8
MSTRG.10160	5	1	45.5285	4.08502e+06	3.14767e+06	3.53119e+06	3.57125e+06	5.04916e+06	3.31748e+06	3.80972e+06	3.0729e+06	4.68495e+06	3.54205e+06	5.02148e+06	4.72106e+06	4.7209e+06	4.53342e+06	6.95498e+06	5.92609e+06
MSTRG.10161	11	1	27.2727	3.79146e+06	2.79881e+06	4.02502e+06	4.01336e+06	4.6343e+06	4.23393e+06	4.76649e+06	3.46614e+06	5.88644e+06	5.57038e+06	4.18681e+06	4.73019e+06	4.16881e+06	4.10849e+06	7.67297e+06	4.96418e+06
MSTRG.10162	10	1	11.8232	519200	416575	555186	488248	662476	575017	620638	620477	694145	534978	593276	578106	521355	606151	746407	634984
MSTRG.10164	31	1	46.8549	4.92985e+06	3.53558e+06	4.04695e+06	4.97091e+06	5.44256e+06	3.94969e+06	4.06281e+06	3.77756e+06	5.18721e+06	4.53236e+06	4.71815e+06	3.99541e+06	3.84228e+06	4.25841e+06	6.4084e+06	5.12693e+06
MSTRG.10165	1	0.9916	18.0851	12873.2	11067.5	13575.2	18319.2	22780.2	20455	17746.9	17803.7	24041.3	22639.5	34454.6	26086	23633	21853.4	36169.4	21827.3
MSTRG.10167	31	1	48.1728	1.31115e+07	9.72011e+06	9.87179e+06	1.4308e+07	1.63171e+07	1.29863e+07	1.34709e+07	1.2068e+07	1.95549e+07	1.80873e+07	1.39899e+07	1.10794e+07	1.16251e+07	1.47563e+07	2.11281e+07	1.86599e+07
MSTRG.10168	4	1	11.828	341176	308432	516855	230826	227306	246498	242662	185834	239844	75366.6	1.97237e+06	1.56965e+06	1.53239e+06	1.74114e+06	2.42695e+06	1.90246e+06
MSTRG.1017	24	1	13.242	662784	463369	509369	674378	711392	553278	613685	522710	814091	641644	637976	536794	499643	587784	834189	779611
MSTRG.10172	11	1	51.8644	2.36183e+06	1.66453e+06	2.10102e+06	2.08594e+06	2.52751e+06	2.11946e+06	2.40533e+06	1.84808e+06	2.55782e+06	2.20344e+06	2.62826e+06	2.39872e+06	2.03157e+06	2.56621e+06	3.23098e+06	2.99563e+06
MSTRG.10191	13	1	43.6893	3.40518e+06	2.55807e+06	3.01252e+06	3.00095e+06	3.67675e+06	3.25474e+06	3.51324e+06	3.16071e+06	3.43175e+06	2.15638e+06	9.29654e+06	1.11933e+07	9.75919e+06	1.19249e+07	2.05691e+07	1.2442e+07
MSTRG.10195	15	1	46.8504	1.07646e+07	9.02798e+06	1.14268e+07	1.03694e+07	1.47445e+07	1.06706e+07	1.19194e+07	1.15933e+07	1.58951e+07	1.18231e+07	1.41366e+07	1.15745e+07	1.34794e+07	1.38542e+07	1.83767e+07	1.30329e+07
MSTRG.10198	14	1	66.25	1.34772e+07	1.1432e+07	1.1781e+07	1.57405e+07	1.98782e+07	1.67497e+07	1.643e+07	1.58509e+07	2.17889e+07	1.87244e+07	1.79539e+07	1.3791e+07	1.35626e+07	1.87231e+07	2.56668e+07	2.09693e+07
MSTRG.10199	28	1	79.2746	2.01199e+07	1.51561e+07	1.60043e+07	2.09234e+07	2.32596e+07	1.864e+07	2.42064e+07	2.18666e+07	2.579e+07	2.32825e+07	2.1647e+07	2.02906e+07	2.21273e+07	2.32301e+07	2.72152e+07	2.47048e+07
MSTRG.102	5	1	15.0289	468033	262708	209965	396432	449846	383354	373546	344545	544245	368473	109262	85736.2	75016.8	71022.6	132655	82425
MSTRG.10212	3	0.9996	6.72098	86608	51867.9	42008.2	64977.4	86266.3	46776.8	63407.1	54186.9	72254.2	87456.6	75195.5	69328.5	59797.6	49858.1	78805	75311.1
MSTRG.10214	21	1	57.4775	4.44571e+06	3.1349e+06	3.67639e+06	3.87859e+06	5.10309e+06	3.47037e+06	4.31966e+06	3.9593e+06	5.22169e+06	4.39351e+06	4.46695e+06	4.00483e+06	3.57433e+06	4.00115e+06	5.79526e+06	5.32452e+06
MSTRG.10216	11	1	64.2276	9.53949e+06	6.17535e+06	5.53149e+06	1.01501e+07	1.45131e+07	6.95349e+06	9.02992e+06	7.00047e+06	1.4023e+07	9.96523e+06	8.86751e+06	7.8252e+06	6.29349e+06	8.61243e+06	1.50248e+07	1.45645e+07
MSTRG.10218	9	1	18.9655	39227.7	27305.1	24126.6	32364.4	35232	45790.7	36471.2	33616.5	37218.9	45986.2	57344.2	38740.2	43242.5	34634	46479.5	41047
MSTRG.10221	20	1	42.0455	1.79785e+06	1.42652e+06	2.94424e+06	1.04432e+06	1.52381e+06	2.44635e+06	3.23013e+06	3.13889e+06	2.58995e+06	2.11374e+06	1.56279e+06	1.25558e+06	1.579e+06	858586	1.2936e+06	985763
MSTRG.10227	8	1	24.0741	1.65718e+06	1.11348e+06	1.59781e+06	1.57957e+06	2.03346e+06	1.48662e+06	1.64054e+06	1.44191e+06	1.87957e+06	1.52978e+06	1.58293e+06	1.3937e+06	1.45557e+06	1.52811e+06	2.14709e+06	1.96279e+06
MSTRG.10229	17	1	66.6667	2.51024e+07	1.84368e+07	2.6213e+07	2.40802e+07	3.19104e+07	2.41022e+07	2.43263e+07	2.3853e+07	3.12006e+07	2.64437e+07	3.18199e+07	2.63342e+07	2.69516e+07	2.92509e+07	3.90652e+07	2.99377e+07
MSTRG.1023	12	1	17.7914	369970	247457	342938	272143	357089	314120	335480	297551	424350	320796	147332	112181	115315	105734	156718	144179
MSTRG.10230	4	1	59.2105	181828	208559	165115	219606	229206	213224	189796	115710	287614	193070	193348	152632	117916	215591	263146	225660
MSTRG.10231	5	1	12.5796	144504	89405.9	117839	108257	142677	123441	122786	113970	146365	139738	193111	166989	156395	112917	154430	115261
MSTRG.10236	6	1	11.068	570837	418525	508847	620127	762056	424814	424462	396663	714747	636373	560892	473595	445710	535253	787187	706502
MSTRG.10238	2	1	7.35786	206081	147123	158241	234867	235339	173374	192321	146056	208241	199770	230440	170312	171649	217046	279127	231251
MSTRG.10239	16	1	17.3913	1.14955e+06	721344	969080	1.1624e+06	1.12575e+06	903763	891814	844152	1.18005e+06	905186	1.17877e+06	901548	922620	1.00254e+06	1.40853e+06	1.21703e+06
MSTRG.10248	5	1	47.8261	1.16368e+06	784461	1.05271e+06	875285	1.28481e+06	1.28947e+06	1.15528e+06	1.3604e+06	2.14761e+06	1.09155e+06	2.20564e+06	1.34413e+06	1.61001e+06	1.83352e+06	2.4981e+06	2.28426e+06
MSTRG.1025	1	0.9916	4.8048	8627.11	5571.48	9655.64	10530.9	16624.8	4143.14	12324.1	8681.18	11317	12204.1	14871.5	12007	9744.74	15467	20689.5	12982.4
MSTRG.10250	3	1	25.7669	2.95565e+06	2.19964e+06	3.08674e+06	2.69283e+06	4.65517e+06	2.87788e+06	2.73366e+06	2.24491e+06	3.58783e+06	2.62362e+06	3.52515e+06	2.5559e+06	3.03782e+06	3.70685e+06	4.85612e+06	3.24113e+06
MSTRG.10255	8	1	59.0062	618519	456515	525493	474453	561767	816963	514675	525620	820748	510138	299131	269644	260024	175291	273511	210166
MSTRG.10256	1	0.9917	4.34783	206441	149665	185391	150561	301041	178199	213986	164023	212093	171134	256245	235563	244671	226214	344823	230031
MSTRG.10257	4	1	12.6492	309611	200044	249597	347719	450328	257644	232694	239339	321760	267641	232233	198892	201088	232383	335186	317522
MSTRG.10258	50	1	83.0716	3.51193e+07	2.44678e+07	3.60841e+07	2.72295e+07	3.65033e+07	2.91896e+07	3.37478e+07	3.07163e+07	3.83591e+07	2.67482e+07	4.1602e+07	4.00165e+07	4.35338e+07	3.9222e+07	4.87993e+07	4.27652e+07
MSTRG.1026	10	1	45.1505	3.0294e+06	2.18225e+06	3.58718e+06	255882	401004	2.51052e+06	2.42935e+06	2.04083e+06	360123	240152	2.0861e+06	1.9961e+06	2.2628e+06	310392	480607	322833
MSTRG.10261	172	1	72.7903	2.09853e+08	1.41464e+08	1.81895e+08	1.98106e+08	2.70851e+08	1.8766e+08	2.03263e+08	1.83305e+08	2.65066e+08	2.28415e+08	2.1589e+08	1.65756e+08	1.80855e+08	1.92486e+08	2.85002e+08	2.3999e+08
MSTRG.10267	9	1	70.9459	8.78289e+06	6.58774e+06	9.58356e+06	7.10051e+06	6.95799e+06	4.48599e+06	6.67643e+06	6.69654e+06	6.21973e+06	5.03544e+06	7.33043e+06	6.62195e+06	8.41263e+06	8.69605e+06	6.59436e+06	1.08684e+07
MSTRG.10268	3	1	10.705	79530.2	46286.6	44003.3	68899.4	81874.3	78050.6	65398.1	74400.4	81602.5	98565.5	66071.4	57377.8	43661.3	53884.7	86262.5	64933.2
MSTRG.10269	6	1	40.5405	950782	705105	909273	1.13025e+06	1.27395e+06	595532	592692	620654	896786	870094	1.05828e+06	936649	842295	789636	1.30158e+06	1.16051e+06
MSTRG.1027	2	0.9981	14.8148	46493	42068.9	22876	21818.7	13662	68667.7	67874.1	44231.9	10068.1	16243.3	15459.2	9076.25	13925.9	13770.3	17145.8	19187.3
MSTRG.10270	19	1	40.6193	8.82462e+06	7.01358e+06	7.68947e+06	8.43613e+06	8.26146e+06	6.26216e+06	7.50873e+06	6.93563e+06	8.37237e+06	6.33514e+06	7.26845e+06	6.87144e+06	6.84597e+06	5.83012e+06	7.47706e+06	6.55839e+06
MSTRG.10272	26	1	59.8077	4.94041e+07	4.10139e+07	5.30703e+07	3.96298e+07	6.2677e+07	2.4834e+07	3.16735e+07	2.91716e+07	3.09701e+07	2.23548e+07	2.92375e+07	3.34923e+07	3.81021e+07	2.43944e+07	3.93365e+07	2.82885e+07
MSTRG.10273	15	1	22.9345	321128	212359	275274	240996	384053	282143	326193	297578	374653	320731	383962	315560	312017	376196	562373	455885
MSTRG.10286	5	0.999	12.7334	246230	130804	230947	183499	221621	260342	276889	259403	225763	186176	453269	402438	370393	305431	462737	447721
MSTRG.10287	28	1	26.9908	5.41019e+06	3.80877e+06	4.94325e+06	5.69536e+06	7.2399e+06	4.66843e+06	4.93918e+06	4.46993e+06	6.67239e+06	5.03968e+06	5.81695e+06	4.78322e+06	4.40916e+06	5.05134e+06	7.60211e+06	6.48575e+06
MSTRG.10289	2	0.9978	22.1311	1568.73	1136.82	1742.87	806	1670.6	1217.69	828.47	598.86	319.16	1148.05	16726.1	15540	11789.9	1374.23	0	1323.02
MSTRG.10294	6	1	13.2296	1.37427e+06	1.01453e+06	1.16788e+06	1.11267e+06	1.45857e+06	1.6206e+06	1.33324e+06	1.19141e+06	1.4346e+06	1.03769e+06	1.3605e+06	1.2807e+06	1.32207e+06	1.42116e+06	1.91083e+06	1.29503e+06
MSTRG.10296	16	1	42.5656	1.17606e+06	834103	1.06507e+06	1.35168e+06	1.50306e+06	976768	1.08206e+06	869896	1.71347e+06	1.49309e+06	1.38701e+06	1.04769e+06	961810	1.10115e+06	1.59702e+06	1.42798e+06
MSTRG.10297	14	1	15.8163	961788	555804	722928	929909	1.13734e+06	660261	675880	599145	969663	738179	1.05917e+06	656084	645759	775929	1.03945e+06	1.08679e+06
MSTRG.10305	3	0.9957	23.6025	570529	298015	612534	381205	705773	369619	481299	394403	462278	349115	554636	484613	546631	476062	723804	638686
MSTRG.10308	17	1	46.9388	2.14377e+06	1.40894e+06	2.20796e+06	2.10119e+06	2.88061e+06	1.4113e+06	1.76987e+06	1.59474e+06	2.6115e+06	2.11457e+06	2.0236e+06	1.79144e+06	1.70384e+06	1.91712e+06	2.88973e+06	2.5458e+06
MSTRG.10309	2	0.9999	7.21649	180167	108791	161717	172865	160005	104738	119093	123026	193537	120783	135836	118879	102697	129252	195916	183630
MSTRG.10310	13	1	21.2121	444445	266537	299174	482829	491805	285673	286973	260752	341000	286384	272427	192947	175408	234474	326557	321226
MSTRG.10311	4	1	8.45324	222492	150301	243681	111799	187746	124371	121546	121419	162845	125513	240138	232829	237471	251327	302092	301915
MSTRG.10313	3	0.9972	14.5763	716830	411980	1.00692e+06	634629	626015	489588	535839	385674	507994	368543	1.11754e+06	498931	1.19573e+06	92687.3	118209	103851
MSTRG.10316	4	1	3.73533	26131.2	34278.1	59379.4	21581.6	22768	25612.3	22609.8	15097.7	18212.5	15672.3	19982.8	16019.1	19360.5	8428.72	13545.2	7823.34
MSTRG.10322	7	1	36.2385	1.68324e+06	1.14449e+06	1.73373e+06	1.90443e+06	2.34028e+06	1.37998e+06	1.36108e+06	1.28939e+06	1.94871e+06	1.68216e+06	2.1655e+06	2.10479e+06	1.65747e+06	1.86868e+06	2.85528e+06	2.58623e+06
MSTRG.10323	10	1	46.3602	2.44969e+06	1.69862e+06	2.00003e+06	2.86308e+06	3.306e+06	1.81652e+06	2.27278e+06	2.06326e+06	3.69121e+06	2.81602e+06	2.65422e+06	2.0452e+06	2.07612e+06	2.4687e+06	4.0594e+06	3.47319e+06
MSTRG.10324	5	1	22.449	278486	232601	284255	247284	356675	271999	273440	247891	354861	252142	209926	199975	202937	198434	259747	219225
MSTRG.10337	16	1	36.6228	6.39941e+06	4.62338e+06	5.98906e+06	5.56801e+06	6.97003e+06	3.79666e+06	4.45382e+06	3.70335e+06	4.98849e+06	4.4189e+06	605742	491323	446328	479739	602344	621020
MSTRG.1034	3	0.9995	29.1139	30028.7	12496.4	2437.67	84857.3	78831.9	33960.5	61550.5	48956.2	91853.7	86470.2	38017.8	32880.4	18650.1	45128.2	55755.5	46893.1
MSTRG.10347	4	1	10.5919	82408	42901.4	83262.6	74544.6	97984	51146.9	67789.8	63510.7	70923.4	84269.6	75493.5	82189.8	83833.6	63888.4	102357	97329.8
MSTRG.10349	3	1	15.9375	736258	478168	653260	421870	326106	567577	726933	500100	483620	314682	476047	401963	496749	315475	429473	437604
MSTRG.1035	4	1	14.4385	38148.6	20105.5	38564.4	18359.7	32876.3	18724.6	25477.3	23832.8	25327.8	26270.2	34710.3	46522.7	34116.5	25454.1	30994.7	32450.8
MSTRG.10358	36	1	37.8329	2.16348e+07	1.49174e+07	1.7273e+07	2.04847e+07	2.57644e+07	1.32914e+07	1.73144e+07	1.70844e+07	2.42193e+07	1.87476e+07	2.08437e+07	1.76479e+07	1.61059e+07	2.12857e+07	2.83626e+07	2.29945e+07
MSTRG.10359	10	1	16.8174	136812	135244	115623	128261	134473	116079	134445	92713.4	126149	163056	135014	147096	122166	93831.2	135944	137819
MSTRG.10365	4	0.9999	22.5806	493617	230031	405568	424667	693942	189863	379301	403416	409381	364790	413787	305557	291125	300261	421600	398751
MSTRG.10367	4	0.9995	35.4839	13615.1	11982.7	10446.9	13821.3	22587.3	11813.1	11065.6	14862.3	20745.5	15803.4	17542.4	15360.6	16410.1	19392.2	29756.1	16485.9
MSTRG.10370	4	1	48.75	230604	138290	193159	199106	252964	153864	214883	174048	301500	226810	124695	89685.1	98743	94316.3	143340	137358
MSTRG.10372	5	0.9998	27.8539	109036	79719.3	43241.3	155671	133007	85496.6	122651	105458	151318	112206	87916.6	78271.7	49984.4	116810	191658	149596
MSTRG.10374	2	0.9985	14.2012	48499.7	19852	25377.3	36458	31652.3	21506	16749.2	14221.2	24973.6	16434.3	17400.1	11500.9	11761.3	13298.5	16832.7	13526.4
MSTRG.10376	5	1	17.8197	107889	30113.7	53279.5	100061	154631	48775.9	111803	113695	100047	109589	99714	113805	74843.3	97190.6	150185	137896
MSTRG.10378	3	1	30.0752	1.06397e+06	1.12335e+06	1.53841e+06	672422	879664	1.31923e+06	1.1241e+06	1.17994e+06	1.19056e+06	851151	604306	447208	490589	553107	525169	395764
MSTRG.10379	25	1	58.0042	3.43816e+06	2.6213e+06	3.17167e+06	3.55838e+06	4.2339e+06	2.88767e+06	3.37007e+06	3.25129e+06	4.22642e+06	3.11311e+06	4.34384e+06	3.6856e+06	3.58986e+06	4.24594e+06	6.07078e+06	5.41631e+06
MSTRG.1038	8	1	18.2073	881563	752478	1.03747e+06	826340	1.17435e+06	865498	859409	887739	1.14573e+06	826570	1.01199e+06	871597	819452	899555	1.26545e+06	874999
MSTRG.10383	26	1	39.1946	175350	110755	167556	191454	207944	125085	147373	139068	193761	167594	215890	166180	173091	193466	267462	250588
MSTRG.10384	15	1	17.6823	341193	305967	324775	366341	422338	272988	332382	323022	478295	386238	497100	391029	386064	441537	553282	490841
MSTRG.10389	12	1	52.0446	6.67644e+06	4.25408e+06	5.94463e+06	7.1945e+06	8.0166e+06	6.53883e+06	6.17428e+06	5.85409e+06	8.45553e+06	6.5214e+06	8.46308e+06	5.68208e+06	5.84969e+06	6.84762e+06	9.66141e+06	9.2332e+06
MSTRG.10393	11	1	20.1681	660559	442730	567714	745778	784150	485842	616585	573235	696617	863089	464103	343399	324817	347223	529865	496093
MSTRG.10394	6	1	25.9414	1.16719e+06	942897	1.35693e+06	934010	1.17224e+06	1.18398e+06	1.21208e+06	1.07295e+06	1.32777e+06	1.08163e+06	1.63571e+06	1.20018e+06	1.40174e+06	1.34762e+06	1.70437e+06	1.50479e+06
MSTRG.10395	7	1	41.8605	184816	117860	146992	135482	196453	152748	148263	124121	179559	145090	189389	169878	167801	203841	243058	182988
MSTRG.10397	3	0.9996	9.4697	300201	219895	379522	206474	272640	289066	210261	189738	279919	202058	351820	341869	333930	227755	301491	265134
MSTRG.10398	19	1	38.2609	2.10604e+06	1.41819e+06	1.80653e+06	1.71818e+06	2.37349e+06	1.9253e+06	1.93452e+06	1.56711e+06	2.64567e+06	1.85211e+06	1.99102e+06	1.70731e+06	1.83675e+06	1.81717e+06	2.40801e+06	2.22301e+06
MSTRG.10405	4	1	19.9153	405596	298829	369562	425956	462115	313227	387121	399844	516671	378123	364375	283579	306477	218326	384854	383701
MSTRG.10414	3	0.9999	21.2389	350138	268037	342430	334999	434065	333931	302046	299745	399980	295826	261800	249661	224931	269045	333963	210160
MSTRG.10418	7	1	20.4301	972334	685166	883631	1.12366e+06	1.3212e+06	838834	854629	806857	1.14091e+06	916351	1.33691e+06	1.06725e+06	980559	1.24357e+06	1.58463e+06	1.35969e+06
MSTRG.10428	1	0.9916	6.02837	12199.8	10840.4	11486.5	11846.3	20666.3	10756.2	13082	12477.1	15570.8	9935.09	14336.9	12365.7	12801.4	14358.9	19489.3	18037.6
MSTRG.10430	3	1	9.09091	449589	262882	356501	353687	499413	431636	426687	361195	559594	462426	358225	340995	314260	332223	381463	343050
MSTRG.10431	10	1	16.2444	426398	281479	343492	462228	472028	386982	412434	355326	512994	475940	439761	286712	298955	328555	463973	419797
MSTRG.10432	9	1	69.3182	1.46165e+06	966871	1.05721e+06	1.67717e+06	1.81709e+06	1.38078e+06	1.38031e+06	1.24087e+06	1.81387e+06	1.71254e+06	1.41316e+06	925114	987190	1.19505e+06	1.68909e+06	1.59642e+06
MSTRG.10433	13	1	26.6129	1.56849e+06	1.16141e+06	1.20738e+06	1.52946e+06	1.94981e+06	1.59571e+06	1.78664e+06	1.68889e+06	2.33517e+06	1.96293e+06	1.91951e+06	1.62802e+06	1.66121e+06	1.7636e+06	2.35943e+06	2.00318e+06
MSTRG.10441	4	1	7.2	123161	118584	211916	103455	144103	105595	126270	159038	141087	106924	83710.8	112136	91639.4	80465.6	111815	82249.8
MSTRG.10443	29	1	64.5669	6.20647e+07	3.71027e+07	3.77558e+07	4.94925e+07	7.62665e+07	4.25119e+07	5.05103e+07	4.65507e+07	6.49055e+07	4.89094e+07	5.11409e+07	4.38079e+07	4.08513e+07	5.57576e+07	8.27932e+07	7.12305e+07
MSTRG.1045	12	1	15.3232	10246.1	5702.61	10043.3	4980.47	11857.6	6049.31	6630.74	9501.71	8073.71	7917.79	7093.3	3765.53	5515.25	4796.53	5461.62	6160.79
MSTRG.10450	2	0.9996	5.09434	2487.41	2830.27	2342.7	2695.9	3139.21	577.02	592.72	1632.95	2083.5	2257.86	0	769.16	0	0	0	0
MSTRG.10455	42	1	51.3513	1.02329e+07	7.86329e+06	8.45628e+06	1.15796e+07	1.36989e+07	9.23932e+06	1.02906e+07	9.39693e+06	1.38397e+07	1.19103e+07	1.05083e+07	9.41946e+06	9.25864e+06	1.07469e+07	1.59589e+07	1.37099e+07
MSTRG.10456	9	1	63.1579	1.01601e+07	7.90134e+06	7.71787e+06	1.13126e+07	1.25852e+07	9.99179e+06	9.78292e+06	8.1351e+06	1.34405e+07	9.39599e+06	9.78915e+06	7.81553e+06	7.87491e+06	9.97834e+06	1.30384e+07	1.15514e+07
MSTRG.10458	20	1	57.2864	1.00567e+07	7.66687e+06	8.60037e+06	1.02188e+07	1.38538e+07	9.03549e+06	1.03369e+07	9.78699e+06	1.34102e+07	1.23411e+07	8.71621e+06	7.4278e+06	7.61783e+06	8.64542e+06	1.2168e+07	9.20188e+06
MSTRG.10459	7	1	35.7895	1.7211e+06	1.22474e+06	1.52344e+06	933310	1.20966e+06	1.4396e+06	1.46694e+06	1.35664e+06	1.22683e+06	1.04096e+06	1.45669e+06	1.28983e+06	1.28146e+06	1.13005e+06	1.51295e+06	1.33852e+06
MSTRG.10460	16	1	73.1959	1.58972e+07	1.17383e+07	1.27865e+07	1.16068e+07	1.7296e+07	1.74575e+07	1.72317e+07	1.73532e+07	2.10107e+07	1.81523e+07	1.79712e+07	1.48211e+07	1.5839e+07	1.78718e+07	2.67878e+07	2.18226e+07
MSTRG.10462	3	0.9901	6.53595	60536.2	36125.1	26344.3	85664.5	92286.3	51765.1	82862.7	86953.8	98399.7	86790.1	126906	74803.6	86348.3	104615	138588	125648
MSTRG.10463	10	1	70.7692	1.20412e+07	9.54795e+06	1.1617e+07	1.12617e+07	1.48366e+07	9.3279e+06	1.02273e+07	9.17587e+06	1.32915e+07	1.28821e+07	1.35713e+07	1.23104e+07	1.07025e+07	1.07393e+07	1.66817e+07	1.59934e+07
MSTRG.10464	11	1	34.264	1.43733e+06	1.01939e+06	1.24167e+06	1.03969e+06	1.49505e+06	797153	893672	827494	988719	763836	538668	425916	446921	423037	746904	559825
MSTRG.10465	20	1	63.2242	6.35091e+06	4.10141e+06	5.59029e+06	5.29716e+06	6.47129e+06	5.58557e+06	5.7772e+06	5.04849e+06	7.11689e+06	6.18541e+06	5.83388e+06	4.76361e+06	4.98836e+06	5.19883e+06	7.59119e+06	6.81266e+06
MSTRG.10471	9	1	27.2076	1.19667e+06	848248	1.11463e+06	967406	1.34012e+06	987477	1.12006e+06	1.00744e+06	1.18748e+06	1.05771e+06	778770	698876	718424	606782	937169	853819
MSTRG.10474	6	1	22.4719	995020	712633	905806	861109	1.21979e+06	996903	992515	933222	1.09007e+06	1.00151e+06	1.12635e+06	1.00905e+06	909226	1.04665e+06	1.51327e+06	985659
MSTRG.10476	2	1	8.53994	40475.6	29370.9	26746.5	42098.2	50260.2	34180.4	32935.5	30615.4	43803.7	39944.7	36218.9	37287.6	30549.8	33246	56814.1	47966.3
MSTRG.10477	2	0.9993	9.50413	25295.9	24102.9	26585.7	24803.7	28559.1	20965.8	17661.3	13150.5	19355.1	12828.6	22871.6	20006.2	14828.1	15593.7	20547.9	22927.2
MSTRG.10482	29	1	86.4754	1.22042e+08	8.20536e+07	1.06193e+08	1.20699e+08	1.6158e+08	9.64367e+07	1.04064e+08	9.58675e+07	1.37791e+08	1.11585e+08	8.49207e+07	6.76204e+07	7.51161e+07	8.75525e+07	1.28489e+08	1.10458e+08
MSTRG.10483	3	1	22.8571	2.20779e+06	1.42206e+06	2.09619e+06	1.99095e+06	2.29764e+06	1.24752e+06	1.82114e+06	1.85597e+06	2.4597e+06	2.35636e+06	1.17109e+06	902716	1.21045e+06	1.24675e+06	1.31725e+06	1.27349e+06
MSTRG.10485	13	1	23.3083	1.33887e+06	1.00129e+06	1.31836e+06	1.27143e+06	1.57241e+06	1.52993e+06	1.45469e+06	1.31939e+06	1.63406e+06	1.55466e+06	1.48357e+06	1.19643e+06	1.29261e+06	1.26214e+06	1.68952e+06	1.5008e+06
MSTRG.10496	9	1	57.377	1.47356e+06	914863	1.31397e+06	1.35222e+06	1.61322e+06	1.05744e+06	1.13677e+06	1.15036e+06	1.49164e+06	1.08694e+06	1.45991e+06	1.16501e+06	1.21687e+06	1.36684e+06	2.01628e+06	1.84435e+06
MSTRG.10498	15	1	30.2256	3.79358e+06	2.5636e+06	2.86878e+06	3.86369e+06	4.72454e+06	3.53927e+06	3.68005e+06	3.6409e+06	4.76502e+06	3.87266e+06	3.49672e+06	2.99642e+06	2.90077e+06	3689576	5.38841e+06	4.13634e+06
MSTRG.10499	10	1	59.0717	3.18329e+06	2.5834e+06	2.65962e+06	3.9935e+06	4.52991e+06	2.07207e+06	2.36522e+06	2.19219e+06	3.01297e+06	2.13323e+06	3.23095e+06	3.17027e+06	2.81655e+06	3.16121e+06	4.18382e+06	3.51965e+06
MSTRG.105	9	1	34.7656	1.20179e+06	944225	1.12869e+06	1.03145e+06	1.37794e+06	978153	1.10675e+06	1.00946e+06	1.41672e+06	1.18482e+06	1.54026e+06	1.40935e+06	1.31621e+06	1.31501e+06	1.79366e+06	1.451e+06
MSTRG.10500	4	0.9998	20.6642	90971.8	59431	88123	55557	98066.2	52318.6	67823.7	59715.2	66252.1	60577.7	75558.8	67206	62684.4	66668	104011	86561.9
MSTRG.10501	3	0.9997	14.2373	60054.7	46175.2	93775.2	57145.9	66452.4	40715	38889.6	31273.5	38853.6	41575.9	45343.9	35078.5	40404.8	55503.9	62755	86690.5
MSTRG.10502	14	1	50.7987	4.67427e+06	2.98045e+06	3422973	3.95699e+06	6.08534e+06	2.63787e+06	3.4492e+06	3.22299e+06	4.13727e+06	3.30163e+06	3.7998e+06	3.70704e+06	3.43572e+06	4.08348e+06	6.26896e+06	5.09195e+06
MSTRG.10503	7	1	30.4918	468537	384656	560089	329904	478328	171977	244538	263131	251299	195035	352736	315944	297991	254827	356075	383887
MSTRG.10510	2	0.9998	8.37209	366511	275406	312291	319431	411329	300842	286043	272201	409769	263222	375976	300949	344398	321620	456867	362884
MSTRG.10512	6	1	16.2983	1.64267e+06	900420	1.55581e+06	1.6232e+06	1.87003e+06	1.02586e+06	1.11397e+06	1.1589e+06	1.66829e+06	1.21824e+06	1.84549e+06	1.39404e+06	1.50168e+06	1.46519e+06	2.19049e+06	2.21482e+06
MSTRG.10513	16	1	47.139	4.33498e+06	2.59445e+06	3.6084e+06	3.3047e+06	5.00424e+06	2.59052e+06	3.08174e+06	2.87279e+06	4.06538e+06	3.42532e+06	4.92371e+06	3.90616e+06	4.25743e+06	4.47529e+06	6.75597e+06	6.24967e+06
MSTRG.10516	5	1	23.9234	571445	529983	648223	241074	325019	536235	586014	483996	276091	206655	254396	272256	282134	235696	325484	266861
MSTRG.1052	9	1	27.566	656911	476273	494363	704390	695987	745956	666389	632963	997054	988411	963204	698465	692945	871400	1.26598e+06	1.14649e+06
MSTRG.10523	5	1	15.6069	926852	743499	773016	992989	940464	695030	939476	884470	1.17109e+06	1.00648e+06	1.09943e+06	1.08256e+06	1.08914e+06	1.29029e+06	1.47563e+06	1.12903e+06
MSTRG.10526	14	1	34.7826	573648	378818	455375	446257	564330	469298	518047	468883	509525	426987	527535	465886	431498	455224	586357	450023
MSTRG.1053	15	1	9.90495	15810.7	7409	9336.37	13201.5	14581.6	9056.64	11565.6	13035.8	7825.68	8370.42	18610.2	25217.5	18657.6	12880.2	9961.53	9386.43
MSTRG.10537	4	1	10.5973	321955	301259	377148	404390	468247	473926	548719	431749	727359	505413	634436	541899	573506	619165	755542	741522
MSTRG.10539	10	1	11.5502	343218	267226	267066	317547	338833	251763	292174	246072	264679	279856	275408	235053	231369	222919	340942	311147
MSTRG.1054	8	1	27.1574	667809	453467	559392	726470	770991	579008	647095	644587	942800	745410	1.15687e+06	921830	932640	905650	1.45456e+06	1.50913e+06
MSTRG.10540	7	1	15.4902	662372	458260	372057	775137	908903	582398	583411	534968	907322	789654	644817	493957	427720	736401	963730	1.05981e+06
MSTRG.10541	9	1	44.7489	3.36476e+06	2.38193e+06	3.25591e+06	2.85055e+06	3.82409e+06	158674	245988	236884	249018	202877	617830	480290	521972	627806	684988	457506
MSTRG.10544	11	1	29.3671	1.4078e+06	1.56236e+06	4.15155e+06	473278	1.55774e+06	1.34321e+06	2.27809e+06	2.73657e+06	1.49069e+06	523650	2.95404e+06	3.56063e+06	3.54159e+06	2.73694e+06	3.4744e+06	1.90695e+06
MSTRG.10546	18	1	52.7675	2.54691e+07	1.74711e+07	2.08002e+07	2.65245e+07	3.12825e+07	1.92704e+07	2.18032e+07	1.88292e+07	2.50463e+07	2.53784e+07	3.24618e+07	2.75604e+07	2.25946e+07	2.33852e+07	3.54798e+07	33641159
MSTRG.10550	6	1	17.7143	258558	206457	284948	191905	285650	347821	291518	307690	485863	356519	419441	356004	415273	418654	555119	515828
MSTRG.10551	5	0.9995	10.6529	178452	123664	173457	201542	186745	133036	160222	153479	183770	188314	226755	148713	200697	160647	263473	170231
MSTRG.10552	7	1	34.4828	706017	529552	609839	843216	892742	483341	419379	418262	666689	457032	871145	786996	677959	830173	1.17698e+06	1.06566e+06
MSTRG.10553	5	1	27.2727	1.16413e+07	6.89416e+06	9.65919e+06	1.22588e+07	1.36305e+07	9.18017e+06	1.02981e+07	9.95892e+06	1.24391e+07	1.59697e+07	1.33784e+07	8.51884e+06	9.53512e+06	1.16285e+07	1.73999e+07	1.5549e+07
MSTRG.10556	13	1	13.805	886905	610538	873230	864228	1.01437e+06	875298	840247	754380	1.03255e+06	825509	902043	840285	741062	851042	1.14093e+06	952434
MSTRG.10559	11	1	30.7876	2.86152e+06	2.72669e+06	3.05081e+06	2.36791e+06	3.7616e+06	2.10955e+06	1.97656e+06	2.292e+06	2.41335e+06	1.59688e+06	3.66992e+06	2.89676e+06	3.37919e+06	2.9212e+06	3.98706e+06	2.78784e+06
MSTRG.10562	8	1	34.7518	268417	129892	227083	209641	279551	201865	246405	264338	318961	321807	319902	228514	265272	255235	417742	328687
MSTRG.10564	41	1	70.6977	1.41668e+07	1.10976e+07	1.19236e+07	1.70059e+07	2.17382e+07	1.57499e+07	1.5263e+07	1.35002e+07	2.18272e+07	1.79486e+07	1.38546e+07	1.29192e+07	1.23268e+07	1.41686e+07	2.06602e+07	1.63488e+07
MSTRG.10566	2	0.9962	27.2727	44506.2	41000.3	46648.7	36947.5	63891.4	41872.7	31484.7	29883.9	50222.9	31418.5	65478.9	43329.6	33444.3	65950.1	98185.7	45032.1
MSTRG.10569	6	1	52.2388	1.43362e+07	1.2201e+07	1.27674e+07	1.73083e+07	1.89305e+07	7.17705e+06	8.55726e+06	7.04855e+06	9.8961e+06	9.23213e+06	2.57635e+07	2.4817e+07	2.12194e+07	2.64463e+07	4.03119e+07	3.15044e+07
MSTRG.1057	10	1	24.0678	1.13541e+06	676238	851366	923399	1.29581e+06	1.07797e+06	1.04803e+06	1.08946e+06	1.39764e+06	1.15224e+06	1.11544e+06	989832	1.13814e+06	1.00474e+06	1.60787e+06	1.54618e+06
MSTRG.10571	6	1	13	432717	368211	301131	466368	507488	263948	340387	320247	328773	319947	161263	155491	110938	116091	161740	143278
MSTRG.10574	3	0.9999	16.6023	110718	63880.1	77262	66126.9	89338.4	65412.3	65795.7	71942.6	66958.6	56780.5	92869.8	76187.9	60440	50721.7	79752.4	84039.4
MSTRG.10575	8	0.9994	7.73956	161947	104491	146109	136422	249171	159995	208973	211309	205153	233599	244702	193380	152247	224288	322404	216248
MSTRG.10578	6	0.9918	18.9189	11760.4	10169.7	52963.6	2659.65	5896.96	7519.01	3735.3	4089.22	4752.21	2535.63	31823.5	27445.2	47842.8	13845.9	17751.4	22962.1
MSTRG.10580	4	0.997	15.1203	20244	8401.95	16111.7	15622.3	11447.1	10791.9	17826.6	16849.1	19766.8	21594.8	15832.6	11084.2	18373.2	13552.8	12859.5	12224.8
MSTRG.10583	8	1	30.1829	2.6428e+06	1.68515e+06	2.19291e+06	2.54786e+06	2.42105e+06	1.45635e+06	1.65203e+06	1.50937e+06	2.12554e+06	1.78359e+06	2.40512e+06	1.86949e+06	1.89302e+06	1.93435e+06	2.85518e+06	2.25689e+06
MSTRG.10584	7	1	16.2376	520004	381204	509443	473866	593048	518178	538687	501475	722842	509957	584056	463391	469764	537252	751829	664826
MSTRG.10585	6	1	16.4524	307255	246695	276530	284709	286635	248833	225356	248628	318884	261103	288550	179601	181943	198439	297196	324585
MSTRG.1059	7	1	83.9623	1.38067e+06	949532	1.17962e+06	1.81306e+06	2.19391e+06	1.21472e+06	1.59364e+06	1.43864e+06	2.32231e+06	2.09424e+06	1.5117e+06	1.43446e+06	1.20944e+06	1.78094e+06	2178052	1.80106e+06
MSTRG.10597	3	1	25	1.40214e+06	655312	1.18116e+06	903363	1.71185e+06	865734	1.22585e+06	988870	1.05275e+06	1.19455e+06	1.6414e+06	1.0513e+06	1.0601e+06	1.05227e+06	1.86958e+06	1.79804e+06
MSTRG.106	3	0.9999	10.757	2.82971e+06	2.24917e+06	2.51017e+06	3.12047e+06	3.51204e+06	1.23379e+06	1.95277e+06	1.83504e+06	2.28481e+06	2.00017e+06	3.20167e+06	3.05383e+06	3.25265e+06	3.23504e+06	3.7836e+06	3.86198e+06
MSTRG.10608	6	0.9997	14.0039	62073.4	49638	71279.9	56283.4	61060.1	61927.7	63674.9	58854.4	84985.4	61380.5	69395.5	71101	92082.4	70378.3	89682.9	65300.5
MSTRG.10610	9	1	29.0488	398886	294725	278235	510294	503825	336503	384862	363724	479892	495225	466995	327839	311314	371315	544750	475826
MSTRG.10611	28	1	19.5095	3.60862e+06	2.92219e+06	3.33666e+06	3.83965e+06	4.50137e+06	4.43384e+06	4.68566e+06	4.2716e+06	6.66863e+06	6.02663e+06	5.01883e+06	4.30754e+06	4.28832e+06	5.02771e+06	6.93916e+06	6.03046e+06
MSTRG.10619	23	1	37.0102	5.15495e+06	4.40136e+06	4.12284e+06	4.61163e+06	5.33744e+06	4.24961e+06	5.04983e+06	4.22459e+06	5.29901e+06	4.65089e+06	5.70015e+06	5.53065e+06	4.81441e+06	4.34258e+06	6.52536e+06	5.61466e+06
MSTRG.10624	6	1	12.7237	168408	109187	125623	186445	163981	125339	123857	115376	146125	139431	133565	146953	87131.4	121324	151652	150115
MSTRG.10627	11	1	12.043	2.03007e+06	1.22949e+06	1.56384e+06	1.7468e+06	2.27364e+06	774730	663364	700057	1.01878e+06	899181	1.26115e+06	998585	989632	1.08212e+06	1.56936e+06	1.3076e+06
MSTRG.10629	26	1	66.1157	2.1619e+07	1.64598e+07	1.76488e+07	2.32451e+07	2.84617e+07	1.84561e+07	2.41046e+07	2.11545e+07	2.89135e+07	2.56362e+07	1.95986e+07	1.73811e+07	1.69204e+07	1.81838e+07	2.52379e+07	2.18337e+07
MSTRG.10630	17	1	62.5806	1.49635e+07	8.88793e+06	1.36316e+07	1.1618e+07	1.71124e+07	1.14812e+07	1.36305e+07	1.16633e+07	1.38951e+07	1.34959e+07	1.63224e+07	1.32126e+07	1.41754e+07	1.40729e+07	2.16343e+07	1.94955e+07
MSTRG.10631	22	1	71.7949	7.17661e+06	4.79511e+06	5.38773e+06	7.33309e+06	8.81864e+06	6.26835e+06	6.89417e+06	6.4129e+06	9.29654e+06	6.83436e+06	7.39968e+06	6.34114e+06	6.28234e+06	7.72108e+06	1.11802e+07	9.56743e+06
MSTRG.10635	34	1	71.7703	8.22403e+07	5.03835e+07	5.86928e+07	7.09527e+07	9.45226e+07	6.09937e+07	6.8287e+07	6.94263e+07	9.20377e+07	8.16801e+07	7.70332e+07	5.53219e+07	7.17654e+07	7.91257e+07	1.10681e+08	9.10577e+07
MSTRG.10637	84	1	43.3541	2.44334e+07	1.56922e+07	2.74027e+07	1.80724e+07	2.04484e+07	1.5805e+07	1.51427e+07	1.19393e+07	1.94004e+07	1.35223e+07	4.14607e+07	2.81401e+07	2.50204e+07	2.85589e+07	3.18956e+07	2.81966e+07
MSTRG.10638	41	1	47.8417	7.93481e+06	6.17711e+06	1.01954e+07	6.63385e+06	7.45509e+06	4.64014e+06	4.63265e+06	3.64365e+06	6.30158e+06	4.74244e+06	1.11276e+07	9.07441e+06	9.21696e+06	9.05856e+06	1.11674e+07	1.03108e+07
MSTRG.10639	46	1	62.7093	7.79917e+07	5.91664e+07	6.72579e+07	7.49572e+07	7.43421e+07	8.50506e+07	7.91461e+07	6.95651e+07	1.06137e+08	9.00103e+07	6.45324e+07	4.64641e+07	5.38399e+07	5.23893e+07	6.93856e+07	6.16177e+07
MSTRG.10642	7	1	8.3682	86946.8	53871.7	66988.1	80250	96481.4	55271.1	66900.6	66325.1	88799.8	64010.6	64822.6	61472.5	54102.7	64315.5	84226	88739.8
MSTRG.10643	3	1	4.64396	40001.4	25890.7	41091	65116.9	58874.8	24627.7	31744.6	26489.4	41035.2	32428	52787.7	48106.1	40864	48265.5	67568.7	67104.4
MSTRG.10644	17	1	33.6811	1.42148e+06	964982	1.03362e+06	1.46151e+06	1.75497e+06	1.22694e+06	1.46701e+06	1.24864e+06	1.78221e+06	1.53548e+06	1.62804e+06	1.46573e+06	1.29551e+06	1.55487e+06	2.39249e+06	2.20004e+06
MSTRG.10645	15	1	19.8851	1.57009e+06	1.09493e+06	1.45469e+06	1.51036e+06	1.70994e+06	1.1234e+06	1.23101e+06	1.15059e+06	1.53998e+06	1.31884e+06	1.38984e+06	1.27069e+06	1.06173e+06	1.3225e+06	1.7652e+06	1.56671e+06
MSTRG.10646	6	1	8.74233	275824	188039	220167	255247	327646	240491	224823	210512	313295	233952	121282	130296	88038.9	161689	199796	157398
MSTRG.10648	11	1	64.8536	1.47424e+06	1.09065e+06	1.12511e+06	1.40876e+06	1.76614e+06	1.12794e+06	1.24497e+06	1.11835e+06	1.5886e+06	1.27391e+06	1.16198e+06	1.08236e+06	1022249	1.06732e+06	1.56551e+06	1.33845e+06
MSTRG.10651	8	1	37.7119	1.0388e+06	652689	948788	1.05667e+06	1.26404e+06	727129	849505	807604	1.13619e+06	900653	932176	867071	885777	1.00419e+06	1.47617e+06	1028058
MSTRG.10652	2	0.9992	4.86111	88779.6	55966.4	59718.3	95804.5	87749	64939	60322.7	61641.8	94813.4	74663.2	78987.4	60866.1	55555.4	79426	109824	109844
MSTRG.10654	7	1	14.9002	107135	77118	119846	82042	124059	104649	109677	90692.7	119130	97679.7	136072	119714	128784	118600	206794	142864
MSTRG.10655	46	1	36.9935	8.78638e+06	6.0839e+06	7.84774e+06	8.0131e+06	1.17229e+07	7.63546e+06	7.4466e+06	6.90074e+06	1.03388e+07	8.06551e+06	8.59737e+06	7.47473e+06	7.49424e+06	8.2567e+06	1.20879e+07	9.78807e+06
MSTRG.10663	3	1	26.1745	273439	170223	253229	236233	325601	261629	309165	256427	322944	283329	256505	222520	219764	237455	380920	296238
MSTRG.10664	4	1	19.5219	542134	396679	472179	583449	641773	399601	451034	448711	623332	461505	453868	334454	354021	360586	516342	504544
MSTRG.10665	4	1	13.2	1.08405e+06	625275	930993	785244	1.07121e+06	806379	911105	833483	991828	867830	1.03473e+06	949941	913971	1.04775e+06	1.58528e+06	1.45604e+06
MSTRG.10666	4	1	36.7521	866584	569787	535240	724081	1.06287e+06	590941	669256	533228	1.27543e+06	1.06818e+06	1.04046e+06	631378	501608	716687	1.02909e+06	1.062e+06
MSTRG.10674	21	1	45.8824	1.8111e+06	1.18951e+06	1.56255e+06	1.47129e+06	1.95231e+06	1.14169e+06	1.60149e+06	1.6194e+06	1.61161e+06	1.30945e+06	2.65249e+06	2.31982e+06	2.09844e+06	2.53381e+06	3.53075e+06	2.86551e+06
MSTRG.10677	25	1	77.809	1.97448e+07	1.36579e+07	1.54407e+07	2.08416e+07	2.53419e+07	1.71356e+07	2.03383e+07	1.66761e+07	2.60203e+07	2.1286e+07	2.4438e+07	2.07611e+07	2.03873e+07	2.60927e+07	3.29594e+07	3.28651e+07
MSTRG.10681	18	1	36.48	3.91403e+06	3.44858e+06	6.56078e+06	1.39747e+06	2.68001e+06	2.28245e+06	6.04611e+06	5.60269e+06	2.10143e+06	1.11915e+06	2.89649e+06	3407665	3.70492e+06	1.16151e+06	1.932e+06	1.69173e+06
MSTRG.10688	8	1	33.3333	9.97094e+06	5.76439e+06	8.55382e+06	8.72082e+06	1.23346e+07	7.59876e+06	7.08643e+06	7.2156e+06	1.01272e+07	7.50388e+06	1.08529e+07	7.96087e+06	8.04621e+06	9.78917e+06	1.35695e+07	1.07072e+07
MSTRG.107	19	1	19.8777	1.51715e+06	1.1142e+06	1.35566e+06	1.57747e+06	1.82859e+06	1.38066e+06	1.36505e+06	1.28132e+06	1.91336e+06	1.66381e+06	1.54902e+06	1.23432e+06	1.23306e+06	1.34325e+06	1.86408e+06	1.59769e+06
MSTRG.10703	2	0.9917	4.95575	4102.7	2930.08	686.15	4745.99	7366.74	2251.39	6979.71	6369.38	7426.23	7959.14	4905.91	5842.45	3462.83	6719.14	10295.7	6445.3
MSTRG.10704	22	1	55.1163	4.98508e+06	6.57124e+06	1.25191e+07	2.90655e+06	4.45265e+06	5.93396e+06	1.18861e+07	1.22536e+07	6.73961e+06	4.15342e+06	1.13511e+07	1.32148e+07	1.19937e+07	6.82108e+06	1.03123e+07	8.12117e+06
MSTRG.10713	6	1	26.361	163003	128700	129955	166509	158014	117786	118862	114357	180826	131356	176986	148931	175252	180740	226611	206293
MSTRG.10714	7	1	19.1646	355063	250311	165838	468151	457144	294366	297336	262510	444710	458013	467214	352467	289553	448114	647544	598256
MSTRG.10717	8	1	31.6239	1.4896e+06	1.01419e+06	768764	1.93957e+06	1.92574e+06	832735	926373	787817	1.15992e+06	1.39125e+06	355777	267413	244659	340491	480102	522237
MSTRG.10720	6	0.9918	24.5614	14596.9	14017.1	14873.8	21441.8	16357.5	73813	86375.9	82293.7	126733	134802	10538	4269.26	5262.08	1850.9	3425.46	7383.22
MSTRG.10722	3	0.9992	3.75	25289.4	49411.9	23247.1	17641.1	36945.9	12576.7	15915.9	15387.1	30879.2	17632.9	21004.9	38538.8	27855	20753.9	23911.5	22575
MSTRG.10730	7	1	11.2593	86138.4	51453.8	115429	102349	99118.5	92328.6	96802	102115	116411	130241	163861	107661	141172	135696	186037	186769
MSTRG.10734	24	1	63.089	8.82561e+06	6.8216e+06	7.20162e+06	8.801e+06	9.30784e+06	7.09687e+06	7.48227e+06	6.76587e+06	9.70037e+06	7.04767e+06	8.04554e+06	7.13574e+06	7.24886e+06	7.00035e+06	9.56558e+06	8.76304e+06
MSTRG.10736	6	1	27.6498	2.15173e+06	1.38289e+06	1.83058e+06	2.14483e+06	2.50207e+06	1.98097e+06	2.21327e+06	2.0056e+06	2.56962e+06	2.42111e+06	2.50434e+06	1.68242e+06	1.7044e+06	2.08429e+06	3.00464e+06	2.76309e+06
MSTRG.10741	29	1	27.4809	1.59206e+06	1.17654e+06	1.12724e+06	1.65261e+06	2.14882e+06	1.50859e+06	1.75274e+06	1.62417e+06	2.42098e+06	1.88401e+06	2.21021e+06	1.84493e+06	1.72472e+06	2.20928e+06	3.3784e+06	2.62912e+06
MSTRG.10750	4	1	10.2439	524562	459558	627517	661562	938180	1.13387e+06	1.12153e+06	968185	1.57266e+06	1.17254e+06	55005.9	47837.6	18829.2	39760.9	30024.5	21366.1
MSTRG.10751	10	1	18.72	752884	642981	473934	1.1446e+06	1.12698e+06	661393	773495	709413	1.23357e+06	1.2559e+06	479157	515222	334748	521423	782963	741160
MSTRG.10752	19	1	70.3008	1.22103e+08	9.31665e+07	1.18855e+08	5.94962e+06	6.13728e+06	4.07652e+07	5.38525e+07	4.78302e+07	5.50418e+06	5.09836e+06	3.02568e+06	3.25976e+06	3.47686e+06	3.16958e+06	3.84635e+06	2.93696e+06
MSTRG.10757	1	0.9917	22.2222	214093	139896	40793.4	287964	312337	162796	237074	192695	346072	332964	120290	155633	55859.3	273306	399943	338006
MSTRG.10759	3	1	8.23529	410715	366651	567176	283234	347311	98946.2	81740.4	118565	94975.4	95667.1	38240.5	30028.7	40921.2	51738.8	40043.8	40922.4
MSTRG.1077	8	1	8.13559	29440.8	18775.3	25513.3	33136.1	28298.6	18975	20143.4	20599.4	25900.5	23368.5	48128	44957.6	42179.9	54907.2	71117.6	76347.5
MSTRG.10784	13	1	14.0598	655713	586152	559713	629014	754314	537844	753418	693386	836474	611922	537393	490619	481408	574910	731190	511009
MSTRG.10785	7	1	31.3993	469566	349536	642463	310345	391132	385623	506140	481198	475460	352385	388529	347387	360000	395558	517909	370034
MSTRG.10786	6	1	6.59489	58622.8	43809.8	58804.8	66332.6	54165	48739.2	60385.5	49718.7	60035	43933.9	52925.5	44136.7	50392.6	45498	73306.2	65060.7
MSTRG.1079	8	1	20.3883	948190	650744	828773	906196	1.37484e+06	680569	875022	779364	982611	1.01871e+06	966789	768023	669874	860631	1.27463e+06	948402
MSTRG.10794	6	1	32.4324	1.61538e+06	991724	1.38491e+06	1.37653e+06	1.93995e+06	1.42526e+06	1.39849e+06	1.39741e+06	1.75698e+06	1.53866e+06	1.76938e+06	1.544e+06	1.52e+06	1.5854e+06	2.21789e+06	1.96794e+06
MSTRG.10795	15	1	14.5059	356897	220262	404165	308178	384672	326088	330881	271100	369233	303630	318967	274477	253197	189509	293328	271023
MSTRG.10798	4	0.9973	6.94444	166249	138816	271906	30934.8	56396.4	106066	53167.5	38365.4	51052.8	42901.1	121922	118829	196120	53419.8	64232.1	85736.4
MSTRG.1080	11	1	25.5446	2.16037e+06	1.50878e+06	1.87069e+06	2.346e+06	2.76593e+06	1.11752e+06	1.68057e+06	1.51057e+06	1.32323e+06	991725	1.51168e+06	1.33872e+06	1.18659e+06	1.29446e+06	1.71005e+06	1.84907e+06
MSTRG.10800	11	1	29.4922	474956	306382	484092	344106	403453	344844	312946	300516	282003	239209	788615	667020	701192	599644	794322	782636
MSTRG.10808	4	1	7.78816	23305.2	13208.2	20965.1	12975.6	19257.7	15104.6	20049.2	18093.4	18417	15149.4	17949.3	17866	20076.5	16905.8	26680.4	19939.8
MSTRG.10809	9	1	16.3067	54990.4	50068.8	36115.2	61030	64057.7	40122.1	34870.2	38187.4	57235.4	42970.3	85623.6	64401.6	80470.3	55819.1	83165.5	66918.7
MSTRG.10810	4	1	16.5354	78365	79478.2	51725.9	109315	127914	77882.9	97595.5	101727	123737	80058	75211.2	62048.2	64893	75568.6	86980.4	77504.9
MSTRG.10813	4	1	41.5385	583485	509783	484486	576490	626190	430049	446500	379975	538694	494172	789427	726411	577599	610370	845960	892100
MSTRG.10815	7	1	12.349	919257	749900	1.01383e+06	1.1086e+06	1.37608e+06	972177	1.01569e+06	919199	1.34951e+06	1.0574e+06	1.15399e+06	917029	868532	1.12455e+06	1.58731e+06	1.28005e+06
MSTRG.10817	11	1	6.58579	511145	348947	425366	443406	538295	401060	453647	341550	574975	460540	589165	503010	458719	501413	697065	596455
MSTRG.10823	12	1	37.6119	1.62709e+06	1.25988e+06	1.30287e+06	1.54784e+06	1.83238e+06	1.49061e+06	1.47895e+06	1.40057e+06	1.81355e+06	1.50838e+06	1.68753e+06	1.44553e+06	1.2903e+06	1.41897e+06	1.96971e+06	1.73728e+06
MSTRG.10825	9	0.9997	6.91824	632.34	1306.61	3693.72	0	73.81	0	394.94	0	0	0	27747.9	22898.4	50822.7	9280.26	13656.6	20816.1
MSTRG.10867	17	1	58.9327	5.09969e+06	4.92698e+06	7.61012e+06	2.95609e+06	5.06076e+06	3.00348e+06	4.53635e+06	4.14231e+06	3.34394e+06	1.66056e+06	1.09241e+07	1.13036e+07	1.33831e+07	9.10473e+06	1.12714e+07	9.49396e+06
MSTRG.10869	4	0.9999	26.1194	3.18414e+06	3.10546e+06	5.63109e+06	2.88491e+06	3.77875e+06	3.81472e+06	4.69287e+06	4.60814e+06	4.32496e+06	2.59286e+06	1.95477e+06	1.89718e+06	2.24539e+06	1.5333e+06	1.77966e+06	1.2196e+06
MSTRG.10871	13	1	64.8148	1.62056e+07	1.12136e+07	1.53165e+07	1.48872e+07	1.88335e+07	1.40151e+07	1.4587e+07	1.42225e+07	1.85378e+07	1.27762e+07	1.46122e+07	1.359e+07	1.5162e+07	1.40292e+07	1.94604e+07	1.61399e+07
MSTRG.10872	5	1	44.1441	5.1629e+06	3.72124e+06	6.03327e+06	3.42492e+06	6.04567e+06	4.93184e+06	5.70971e+06	5.41303e+06	5.45285e+06	3.92614e+06	2.8352e+06	2.75808e+06	3.25686e+06	2.47516e+06	3.73169e+06	2.48462e+06
MSTRG.10873	3	0.9917	27.5862	563100	382195	277698	448335	576610	484780	583088	514081	727330	556000	7259.92	8875.33	11958.2	8158.31	0	23813.8
MSTRG.10875	6	1	17.7616	175851	115888	94485.4	211295	288320	184391	187334	183147	239945	224916	129664	111479	89259.6	166882	244511	178812
MSTRG.10883	16	1	25.8693	679506	533597	594919	738766	1.0298e+06	781783	779885	688269	1.13189e+06	879162	783213	719791	639811	765513	1.09601e+06	829999
MSTRG.10886	7	1	50.5495	4.60576e+06	3.17886e+06	4.38848e+06	5.10169e+06	6.28798e+06	4.25938e+06	4.65121e+06	4.04594e+06	5.41298e+06	4.0271e+06	5.13367e+06	4.0913e+06	4.20589e+06	5.17627e+06	7.5261e+06	5.88364e+06
MSTRG.10895	8	1	70.068	1.80768e+06	1.40034e+06	1.50195e+06	1.56098e+06	2.14661e+06	1.24525e+06	1.5536e+06	1.27991e+06	1.68233e+06	1.8664e+06	1.8862e+06	1.54937e+06	1.62228e+06	1.67493e+06	2.13003e+06	1.92111e+06
MSTRG.10896	9	1	31.2849	425382	327966	349661	404190	565123	386143	425781	429395	636031	478982	466181	379276	391252	459237	597278	575055
MSTRG.10908	19	1	24.6006	1.33609e+06	881713	1.03445e+06	1.23752e+06	1.44758e+06	937135	1.10332e+06	911752	1.436e+06	1.20775e+06	1.0611e+06	866350	875553	1.00879e+06	1.21697e+06	1.14094e+06
MSTRG.1091	2	0.9887	10	58170.5	34545.7	106902	37443.9	32540.7	43320.7	45090.3	37733.3	45782	53680	123590	75267.7	83218.6	92559.8	109591	83386.1
MSTRG.10911	14	1	14.3502	864647	638870	711759	816273	986759	830610	842873	844572	1.09016e+06	925620	1.06223e+06	891802	827423	929257	1.35499e+06	1.2126e+06
MSTRG.1092	3	1	12.2754	212189	151520	170091	197475	210584	286894	300460	294121	267209	272688	75312.8	68676.8	62894.2	61364.8	86652.9	72505.9
MSTRG.10923	85	1	76.542	1.60521e+08	1.05795e+08	1.21559e+08	1.69415e+08	2.01642e+08	1.36335e+08	1.4679e+08	1.29503e+08	2.075e+08	1.9304e+08	1.12896e+08	9.01172e+07	9.07856e+07	1.12411e+08	1.64777e+08	1.36824e+08
MSTRG.10925	9	1	19.9029	979211	748498	688953	1.01661e+06	1.13788e+06	851912	930999	872954	1.26553e+06	1.10923e+06	895031	829950	625563	881790	1.34537e+06	1.12631e+06
MSTRG.10927	4	0.9999	8.78244	95819.4	64969	95615.6	78579.4	101104	67654.4	78766.8	69413.2	86700.9	91806.1	158210	111957	152158	105771	128617	124155
MSTRG.10929	7	1	11.1765	118676	79771.9	123317	87776.3	127345	99744.8	110236	101602	146480	113209	133168	108914	113885	121275	154952	113042
MSTRG.10930	5	1	17.4342	69282.5	67161.6	72073.8	69698.9	66755.6	94189.6	81085.2	61264	97590.8	78937.1	167088	125719	118276	120692	138628	153341
MSTRG.10931	20	1	57.931	3.69846e+06	3.81691e+06	2.93137e+06	3.71762e+06	3.65037e+06	4.48108e+06	4.46225e+06	3.74254e+06	5.14843e+06	5.23583e+06	3.12129e+06	2.36841e+06	2.40702e+06	2.59783e+06	3.27886e+06	2.99183e+06
MSTRG.10943	19	1	36.2364	2.54821e+06	1.65964e+06	1.8548e+06	2.61698e+06	3.35798e+06	2.0174e+06	2.12592e+06	1.82906e+06	3.29645e+06	2.35197e+06	2.89007e+06	2.39704e+06	2.29088e+06	3.19163e+06	4.76675e+06	4.69231e+06
MSTRG.10948	8	1	24.2515	2.83625e+06	2.81116e+06	2.35854e+06	2.40326e+06	3.03683e+06	1.77397e+06	2.9433e+06	3.06624e+06	3.34321e+06	2.88209e+06	3.21782e+06	3.0325e+06	3057189	2.65625e+06	3.7937e+06	2.8279e+06
MSTRG.10950	7	1	18.4685	146925	107852	139203	133345	170206	130562	132239	112169	174257	136295	161845	143634	129592	164128	226521	170854
MSTRG.10952	13	1	55.2632	2.04952e+06	1.64764e+06	2.56442e+06	1.84822e+06	2.2118e+06	1.97368e+06	2.07636e+06	1.91813e+06	2.3623e+06	1.61438e+06	2.3319e+06	2.03199e+06	2.14857e+06	2.00157e+06	2.65769e+06	2.08524e+06
MSTRG.10954	3	0.9984	20	9312.14	9041.36	1195.73	14360.6	10888.8	14407.8	11673.9	9696.59	15706.2	12106.9	1834.82	1166.93	0	0	0	0
MSTRG.10955	10	1	58.8571	6.7196e+06	4.59549e+06	5.64533e+06	5.85052e+06	8.2083e+06	6.11146e+06	6.55141e+06	5.96366e+06	8.00782e+06	7.36343e+06	5.06026e+06	3.15552e+06	4.91698e+06	4.93911e+06	6.75515e+06	6.41243e+06
MSTRG.10962	5	1	7.35552	58294.8	48558.2	46217.8	60659.5	65956.5	45074.7	44418	43428.8	73334.3	72599.9	69177.1	53443.5	49200.2	57484.7	89078.5	75525.4
MSTRG.10973	8	1	23.5182	959592	602828	962865	795954	836729	669385	733121	666544	831160	702028	951305	740109	956822	736268	1.11338e+06	928560
MSTRG.10974	7	1	51.087	970308	682871	881321	895406	1.27381e+06	846691	816133	803269	1.27598e+06	854886	820942	744617	839777	985716	1.24829e+06	1.03864e+06
MSTRG.10987	36	1	37.6106	1.64255e+07	1.03552e+07	1.30465e+07	1.5287e+07	2.04997e+07	1.25262e+07	1.48009e+07	1.36392e+07	1.85633e+07	1.64209e+07	1.13322e+07	9.5853e+06	9.56721e+06	1.20248e+07	1.69632e+07	1.42313e+07
MSTRG.10988	10	1	10.5012	92426.5	70452.4	98571.9	97539.2	117550	88944.4	112622	103911	129888	51330.8	555796	653711	540496	769252	1.01998e+06	724000
MSTRG.10989	3	0.9981	5.44747	12527.6	20188.3	23157.8	760.4	1008.71	16151.8	29714.8	10955.5	0	489.27	8061.21	4998.55	3155.94	302.62	672.69	0
MSTRG.10996	10	1	50.2146	3.07347e+06	2.13994e+06	1.6987e+06	3.59827e+06	3.98956e+06	2.94263e+06	3.17977e+06	2.39889e+06	4.20243e+06	3.81246e+06	2.57264e+06	2.08448e+06	1.54317e+06	2.605e+06	3.64048e+06	3.19101e+06
MSTRG.10997	2	0.9996	24.2105	290624	234220	340926	403606	455021	322167	384035	357513	541084	353277	543375	496787	592910	312544	482847	329946
MSTRG.110	2	0.9999	33.0275	306709	277140	233551	244598	243836	142977	144151	144693	170546	165954	279465	256093	234251	246522	325974	280435
MSTRG.1100	33	1	45.9521	7.48931e+06	5.07964e+06	6.36774e+06	7.7075e+06	9.57036e+06	6.44387e+06	6937181	6.35989e+06	9.89955e+06	7.78654e+06	8.35657e+06	6.97582e+06	6.50418e+06	8.22675e+06	1.15485e+07	1.0362e+07
MSTRG.11005	10	1	82.8571	6.34289e+06	4.7559e+06	6.89252e+06	2.39455e+06	3.80085e+06	7.14759e+06	6.87523e+06	6.47531e+06	5.1657e+06	3.3774e+06	6.91214e+06	6.25338e+06	7.60512e+06	4.80272e+06	5.71997e+06	4.28074e+06
MSTRG.11007	13	1	21.8837	988388	681198	901549	705218	1.0913e+06	927441	976903	918122	1.18999e+06	858532	915643	891847	934799	949220	1.28705e+06	1.09887e+06
MSTRG.1101	12	1	36.7033	2.10614e+06	1.68041e+06	1.15782e+06	3.55696e+06	3.2925e+06	1.32668e+06	1.49462e+06	1.47648e+06	2.33626e+06	2.10824e+06	1.62785e+06	1.6465e+06	1.30186e+06	2.22835e+06	3.30945e+06	2.76822e+06
MSTRG.11021	3	0.9999	10.7492	120811	68174.2	111698	138976	135981	61183.2	56813.5	70206.6	100688	73218.7	131958	117515	110355	90374	122914	156768
MSTRG.11022	19	1	30.8271	1.37255e+06	988914	1.04797e+06	1.35146e+06	1.34849e+06	915698	963307	885830	1.23671e+06	989144	1.23355e+06	1.07235e+06	980872	1.15787e+06	1.5772e+06	1.29342e+06
MSTRG.11045	3	1	28.9062	254912	205394	222028	383011	451742	259003	287573	233117	417915	322091	399081	403228	238739	390387	516894	441877
MSTRG.11046	9	1	27.5974	1.06819e+06	690973	903961	1.16735e+06	1.19579e+06	738711	929714	790009	1.10513e+06	1.15533e+06	968445	865364	722990	789888	1.05628e+06	1.02192e+06
MSTRG.11047	13	1	25.9598	897921	671201	618005	1.01802e+06	1.15868e+06	1.22575e+06	1.3092e+06	1.27336e+06	1.74963e+06	1.57581e+06	934600	793381	700991	949047	1.40109e+06	1.17261e+06
MSTRG.1105	9	1	31.5522	583426	582887	481642	1.01903e+06	1.06646e+06	482882	570285	548667	758604	554795	582033	644307	465259	691191	871111	684435
MSTRG.11050	5	1	22.0974	638408	531111	638206	590314	796777	494051	559756	513353	654270	514746	570509	494151	417983	500341	717040	535782
MSTRG.11051	8	1	25.5102	293345	216182	324090	261169	350164	237836	244830	220534	256009	189275	259169	277923	247668	232188	309140	263979
MSTRG.11055	3	0.9997	10.9409	9114.2	5555.33	8029.02	5950.41	10085.5	13190.6	12515.5	9718.58	12607.8	17242.5	23079.9	17193	15373.9	20461.4	25306	25762.1
MSTRG.11056	6	1	7.66284	34549.2	34045.6	26476	42873.7	45687.1	34526.7	47858.8	36803.7	51508	55504.5	28837	29579.1	19341.3	29001.8	37751.9	32751.7
MSTRG.11058	9	1	29.199	14096.5	12578.7	14142.5	15130.6	11322.3	22939.1	41967.8	25040.7	17121	16555.5	18350.1	19201.3	12657.2	23846.5	26385.7	17921.5
MSTRG.11061	2	0.9999	11.1801	36890	35098.3	14582.9	44940.2	56791.4	34172.6	52352	40056.3	50968.4	47977	68598.5	66879.6	47499.5	79316.5	111486	83724.5
MSTRG.11069	5	1	33.3333	104017	168438	89710	139625	172064	94862	103303	91264.4	149115	106620	83376.1	88487.5	89186.5	92092.3	108736	87303
MSTRG.11071	5	1	15.917	47152.1	40105	32278.7	55727.3	55559.8	56828.1	59298	49148.8	64280.6	46920.8	77974.1	81333.6	72742.9	60267.1	100948	93916.6
MSTRG.11076	6	1	20	154772	112385	130456	135542	151038	83590.1	107311	96535.6	100491	142683	177059	91516.7	112706	109942	150702	141709
MSTRG.11082	18	1	24.25	1.08341e+06	706152	816715	1.1908e+06	1.26436e+06	941574	1.10737e+06	914930	1.40674e+06	1.34849e+06	1.42092e+06	1.0368e+06	1.01141e+06	1.23499e+06	1.8092e+06	1.5887e+06
MSTRG.11085	55	1	79.1444	1.74896e+08	1.20143e+08	1.332e+08	1.78651e+08	2.18324e+08	1.08065e+08	1.31237e+08	1.15105e+08	1.74826e+08	1.52625e+08	1.32076e+08	1.06838e+08	1.10309e+08	1.26117e+08	1.80664e+08	1.47719e+08
MSTRG.11097	5	1	36.2963	1.71952e+06	1.75098e+06	1.78867e+06	2.65447e+06	3.22178e+06	2.05397e+06	2.09475e+06	1.85399e+06	3.51965e+06	2.40684e+06	1.98773e+06	2.11019e+06	1.62025e+06	1.90262e+06	2.39496e+06	1.77057e+06
MSTRG.11101	4	1	17.5862	649963	470092	487488	564486	803322	668699	604301	480622	745136	445959	563837	504288	528012	645888	856634	850114
MSTRG.11104	2	0.9989	13.0435	45487.4	16212.4	40002.9	51647.6	53646	41890.7	30957.9	16179	31808.7	45430.1	62398.4	55357.2	76568.5	58763.8	65065.6	49648.6
MSTRG.11111	2	0.9917	23.0159	2444.79	5838.64	6369.32	7071.93	5854.1	5315.16	6673.4	7082.08	8269.37	10059.2	10902.6	4862.09	7239.84	7023.04	6268.44	9223.02
MSTRG.11115	3	0.9999	13.75	168094	89914.5	129135	126333	185244	122243	128059	120995	141893	139941	147876	112057	118186	142476	186723	165580
MSTRG.11117	5	1	48.5437	1.62284e+06	1.11493e+06	1.01963e+06	1.84971e+06	1.81799e+06	1.32035e+06	1.6612e+06	1.67206e+06	2.1848e+06	1.79753e+06	315929	326638	311160	419024	594439	488455
MSTRG.11122	6	1	37.8378	175264	119889	179501	201973	271348	112766	95904.3	71070.1	87248.8	141945	80371.2	96863.3	39618.6	107831	166694	151584
MSTRG.11123	2	0.9979	6.01719	93099.5	58117.6	130904	60107.4	100293	81048	70456.4	82527.2	81540.1	78545.3	108691	85741.6	118915	80687.1	105700	110038
MSTRG.11125	4	1	17.2589	252854	165254	207421	126651	193691	333002	296113	272390	305362	197731	106927	115607	94565.9	100074	135369	119586
MSTRG.11126	5	1	20.462	916004	802177	1.28982e+06	827758	1.03694e+06	888244	856221	827073	1.02423e+06	739678	1.21782e+06	897895	969699	874038	1.23515e+06	880500
MSTRG.11127	22	1	32.4257	4.108e+06	2.75771e+06	3.39244e+06	3.79714e+06	4.63132e+06	3.13942e+06	3.57158e+06	3.3146e+06	4.77509e+06	3.76443e+06	3.85245e+06	3.35376e+06	3.40979e+06	3.50935e+06	5.23381e+06	4323341
MSTRG.11129	16	1	39.5161	3.07761e+07	2.46724e+07	3.1762e+07	3.28486e+07	4.29265e+07	2.25417e+07	2.68146e+07	2.59051e+07	3.69588e+07	2.5604e+07	3.46658e+07	3.16378e+07	3.46519e+07	3.43297e+07	4.79572e+07	3.64606e+07
MSTRG.1113	8	1	31.058	1.12138e+06	881418	820247	1.72816e+06	2.10782e+06	1.26692e+06	1.39651e+06	1.11938e+06	2.10097e+06	1.68776e+06	423084	422824	403614	404157	471392	435636
MSTRG.11131	3	0.9985	66.6667	1.30767e+06	787378	83527.6	2.8336e+06	2.51887e+06	1.25404e+06	1.64865e+06	1.60634e+06	3.91786e+06	3.0176e+06	147980	134681	26738.7	24973.7	32439.6	23325.7
MSTRG.11132	8	1	39.4231	4.36122e+06	3.30281e+06	5.23178e+06	4.51252e+06	5.34425e+06	4.06544e+06	4.29703e+06	4.20511e+06	5.59408e+06	4.46918e+06	5.48795e+06	4.8057e+06	4.63747e+06	5.4065e+06	7.1842e+06	5.9547e+06
MSTRG.1114	7	1	11.026	166310	113101	131243	167180	188322	133527	122806	125870	189162	169134	141065	97237.3	83915.1	127717	172871	154105
MSTRG.11141	6	1	18.5053	1.09848e+06	859279	1.12112e+06	1.29059e+06	1.44076e+06	1.02045e+06	981641	873878	1.42442e+06	1.17518e+06	1.20193e+06	939598	945035	1.07064e+06	1.58223e+06	1.26668e+06
MSTRG.11144	20	1	42.3767	6.29155e+06	4.37274e+06	4.19695e+06	8.22963e+06	8.58235e+06	4.58727e+06	4.74885e+06	4.40039e+06	7.89405e+06	6.35752e+06	4.72613e+06	4.89931e+06	4.2283e+06	5.94434e+06	8.58004e+06	6.69376e+06
MSTRG.1115	4	1	10.3774	73437.3	49590.2	81717.1	51386	79511.2	78578.9	64735.2	56864.6	68219	53843.5	101163	87203.4	89360.1	72458.4	100202	99235
MSTRG.11155	8	1	12.8125	387253	344167	434769	469743	597974	334492	335069	310284	470443	439418	530398	520126	417944	493425	705701	617047
MSTRG.11156	4	1	17.3913	1.70217e+06	768499	1.52735e+06	1.05682e+06	1.92605e+06	1.16582e+06	1.31127e+06	1.29542e+06	1.4714e+06	1.31996e+06	1.67308e+06	1.27561e+06	1.4993e+06	1.50444e+06	2.35215e+06	2.30642e+06
MSTRG.11157	7	1	11.1792	19953.4	11009	12693.1	15987.4	15234.3	21095	11578.9	13329.3	20466.8	16765.3	27830.2	31870.4	24463	33357.7	37255.1	39908.5
MSTRG.1116	16	1	64.8855	1.54952e+07	1.26895e+07	1.27658e+07	1.47598e+07	1.77086e+07	1.17721e+07	1.32341e+07	1.12578e+07	1.60369e+07	1.54314e+07	1.39308e+07	9.95425e+06	1.26687e+07	1.12842e+07	1.79482e+07	1.55766e+07
MSTRG.11164	15	1	18.703	66750.2	49419.1	55538	65668.4	92568.3	64006.2	56759	65482.9	88208.8	70804.1	83961	69827.4	67632.1	62277.7	93981.7	70006.8
MSTRG.1117	9	1	70	2.41653e+06	1.70944e+06	2.41289e+06	2.02102e+06	2.98336e+06	1.89719e+06	2.32996e+06	2.05519e+06	2.69828e+06	2.09238e+06	2.73986e+06	2.42972e+06	2.54559e+06	2.65049e+06	3.48555e+06	2.8303e+06
MSTRG.11176	5	1	48.8	889542	598303	829938	1.18468e+06	1.1391e+06	1.08643e+06	1.00724e+06	867228	1.50321e+06	929001	1.35303e+06	927603	877460	1.06068e+06	1.68226e+06	1.6955e+06
MSTRG.11178	10	1	27.6644	809358	652122	835559	331368	427752	365347	593145	563571	384444	214867	603705	757684	903085	368262	518022	542530
MSTRG.11179	22	1	46.4286	4.64127e+06	3.31692e+06	4.36234e+06	4.66833e+06	5.35686e+06	3.37505e+06	3.669e+06	3.01646e+06	4.26601e+06	4.31398e+06	4.30658e+06	4.16519e+06	3.93101e+06	3.82253e+06	5.93222e+06	4.66036e+06
MSTRG.1118	7	1	53.8462	3.26923e+07	2.44704e+07	2.7253e+07	2.26279e+07	3.09449e+07	2.05257e+07	2.30168e+07	2.20415e+07	2.34045e+07	1.87216e+07	2.36336e+07	2.1857e+07	1.99458e+07	1.92971e+07	2.84369e+07	2.6416e+07
MSTRG.11180	19	1	67.1348	4.61907e+07	3.54999e+07	3.80719e+07	3.46562e+07	4.33982e+07	2.767e+07	3.2422e+07	3.14383e+07	3.35009e+07	2.67309e+07	2.44534e+07	2.38463e+07	2.31282e+07	2.44987e+07	3.05038e+07	2.72564e+07
MSTRG.11181	8	0.9993	30.0885	636156	597701	717554	723499	1.1087e+06	784130	805726	722480	1.08146e+06	830335	873413	788934	910271	952730	1.36427e+06	945751
MSTRG.11187	12	1	51.4706	2.2135e+07	1.73886e+07	1.96381e+07	1.37369e+07	1.62052e+07	1.15982e+07	1.25882e+07	1.09884e+07	9.96966e+06	7.16773e+06	3.08979e+07	2.60722e+07	2.80812e+07	2.51349e+07	3.45772e+07	3.09759e+07
MSTRG.11193	4	0.9998	21.875	157997	80349.3	66990.9	121526	208835	357753	543455	547219	724042	628983	60901.4	37513.4	37986	84063.7	117961	118979
MSTRG.11197	8	1	30.198	393238	237529	340718	258821	264521	216626	297058	260823	288036	235957	316795	276690	311378	264828	360142	275387
MSTRG.11201	29	1	54.8	5.04997e+06	3627739	4.67387e+06	4.55563e+06	6.65763e+06	3.91608e+06	4.29382e+06	4.10084e+06	5.5328e+06	4.57056e+06	3.91872e+06	3.56556e+06	3.43169e+06	3.42895e+06	4.84286e+06	4.16596e+06
MSTRG.11224	24	1	49.1713	1.61568e+07	1.36666e+07	2.13019e+07	6.02618e+06	1.10122e+07	1.34769e+07	2.16595e+07	2.14631e+07	1.24812e+07	7.3843e+06	1.93101e+07	1.87169e+07	2.28054e+07	1.61894e+07	2.08178e+07	1.75586e+07
MSTRG.11228	3	0.9993	6.66667	238518	209324	114924	248933	246488	135303	217499	133855	222766	206418	226391	295449	175131	390685	385256	402620
MSTRG.11229	2	0.9851	6.6055	95183.7	77787	103250	113748	145675	64057.2	123451	120251	182808	125002	141073	112931	123568	135048	203531	143794
MSTRG.1123	15	1	37.5691	5.00592e+06	3.31813e+06	3.60744e+06	5.14968e+06	5.59015e+06	4.35386e+06	4.49966e+06	4.30795e+06	5.89797e+06	5.76864e+06	6.39365e+06	4.68281e+06	4.35493e+06	5.63451e+06	7.82273e+06	6.86368e+06
MSTRG.11237	21	1	84.7751	26903202	2.02497e+07	1.52493e+07	2.00839e+07	1.81794e+07	2.45824e+07	2.51381e+07	2.03208e+07	2.7782e+07	1.69092e+07	2.41412e+06	1.97353e+06	1.75888e+06	1.18543e+06	1.66668e+06	1.51022e+06
MSTRG.11239	33	1	69.9248	2.50636e+07	1.70392e+07	2.32193e+07	1.98959e+07	2.54094e+07	1.93003e+07	2.12991e+07	1.91124e+07	2.44842e+07	1.86894e+07	2.81647e+07	2.09369e+07	2.21099e+07	2.26447e+07	3.35088e+07	2.83291e+07
MSTRG.1124	16	1	38.8412	1.1331e+07	6.70085e+06	9.51324e+06	9.636e+06	1.44401e+07	9.69671e+06	1.12712e+07	9.92105e+06	1.29909e+07	1.24276e+07	1.21323e+07	1.05033e+07	9.80506e+06	1.18174e+07	1.70584e+07	1.20436e+07
MSTRG.11246	9	1	7.44753	132596	105387	155653	147231	180293	152762	159841	148361	199130	180097	153523	144153	147962	142788	213275	163212
MSTRG.11248	12	1	30.5556	3.25045e+06	2.01022e+06	2.09048e+06	4.39599e+06	4.96707e+06	3.80176e+06	4.02686e+06	3.83023e+06	6.04797e+06	6.46959e+06	1.72394e+06	1.1388e+06	1.14491e+06	1.97418e+06	2.83352e+06	2.92556e+06
MSTRG.11252	6	1	16.3399	393783	231051	273709	427465	553080	283439	411325	359568	512876	504513	442084	285419	280818	425806	463618	407828
MSTRG.1126	3	0.9996	5.96529	3401.8	2070.24	836.57	3928.08	3362.19	3167.28	2203.35	3298.5	5340.23	5597.78	2869.59	3405.44	2575.5	2817.53	4863.48	4494.13
MSTRG.11260	28	1	64.8058	1.08235e+08	8.60094e+07	1.05406e+08	4.9668e+07	1.2955e+08	4.06261e+07	5.15387e+07	5.15712e+07	4.03322e+07	3.05628e+07	1.92747e+06	1.15945e+06	1.75201e+06	1.37673e+06	1.7389e+06	1.28502e+06
MSTRG.11261	13	1	31.5789	2.43804e+06	1.59325e+06	2.07081e+06	1.94521e+06	2.65425e+06	1.64265e+06	1.79553e+06	1.71712e+06	2.20617e+06	1.50622e+06	2.79007e+06	2.82241e+06	2.60684e+06	2.61097e+06	3.69512e+06	2.60451e+06
MSTRG.11266	49	1	42.0814	2.98276e+07	2.10823e+07	2.60824e+07	2.80821e+07	4.05222e+07	2.61922e+07	2.74515e+07	2.41485e+07	3.86383e+07	3.01962e+07	2.46396e+07	2.04743e+07	2.12621e+07	2.302e+07	34758820	2.84315e+07
MSTRG.11268	4	0.9986	6.43185	84349.7	52279.2	102494	80134.2	90356.5	92469.6	111955	84317.8	112133	95469.5	76873.3	78917	61938.1	77434.9	89375.6	100579
MSTRG.11269	12	1	68.7151	2.70708e+07	2.00828e+07	2.16636e+07	2.80227e+07	3.5332e+07	1.1605e+07	1.14734e+07	1.18774e+07	1.66571e+07	1.3265e+07	2.03303e+07	1.93077e+07	1.70537e+07	1.9501e+07	2.86545e+07	2.54145e+07
MSTRG.11274	1	0.9917	4.03458	56558.4	44588.7	38335	56133.8	59736.8	2239.93	2013.19	0	1787.67	226.14	49499.5	76557.3	52964	48170.5	73759.9	73761
MSTRG.11277	6	1	12.9841	48389.7	42430.2	49727.7	38521	41187	42795.6	27987.5	31215.3	38906.6	24193	34267.8	38720.3	37028.9	28574.6	43350.7	40054.2
MSTRG.11282	40	1	33.3333	7.32631e+06	5.26339e+06	7.45674e+06	6.68954e+06	8.48416e+06	6.56117e+06	6.43053e+06	5.52981e+06	8.67287e+06	6.71897e+06	7.78011e+06	6.32436e+06	6.35166e+06	7.31466e+06	1.02768e+07	8.15852e+06
MSTRG.11284	7	1	9.88539	66783.3	39807.2	50090.8	57010.5	69029.9	45857.9	59521.3	52576.8	56290.2	51268.9	106618	119122	103037	50570.3	69651.5	58767.2
MSTRG.11307	11	1	22.9983	606177	437484	618216	764009	777862	527801	602324	532474	741880	789720	780429	530582	516891	538977	815474	905716
MSTRG.11313	6	1	29.7778	571061	358136	330195	647133	716085	536856	549492	468939	801034	652532	526296	471810	319861	529875	716042	520671
MSTRG.11315	5	1	22.191	533274	338516	472741	429193	667380	475308	480370	486508	653846	534794	660129	576685	563569	654186	933617	847288
MSTRG.11322	7	1	9.6248	787411	642408	851998	785429	928273	501898	652982	608681	708043	452463	843985	784155	891126	580247	1.04352e+06	951521
MSTRG.11323	5	1	21.4058	905598	696644	573090	1.22034e+06	1.48412e+06	1.05063e+06	1.11372e+06	1.20564e+06	1.40551e+06	1.15549e+06	1.88045e+06	2.17735e+06	2.10259e+06	2.11449e+06	3.12047e+06	2.11719e+06
MSTRG.11324	3	0.9998	14.2857	156929	126963	121152	162747	192453	168488	164921	139003	163881	130257	228910	183616	175001	210024	316251	243531
MSTRG.11325	7	1	50	576101	401142	442685	523335	660881	512550	518257	563454	832313	608501	541935	538591	553627	630544	881039	720205
MSTRG.11329	9	1	65.5738	2.1812e+06	1.66709e+06	2.4373e+06	1.81031e+06	2.68436e+06	906069	1.40465e+06	1.23885e+06	1.28449e+06	1.02562e+06	2.24485e+06	2.26957e+06	2.53465e+06	1.97042e+06	3.47244e+06	2.09184e+06
MSTRG.11330	8	1	30.1546	1.09083e+06	657318	777024	1.04265e+06	1.62851e+06	817272	1.01036e+06	934942	1.37471e+06	920363	807519	868491	764421	972640	1.42198e+06	1.22789e+06
MSTRG.11331	7	1	23.9264	149375	151707	143160	56436.3	59817.9	130910	94965.6	79865.5	64241.7	35767.1	179026	187009	176748	77564.6	118748	92429.9
MSTRG.11332	27	1	75.5051	2.97795e+07	2.06449e+07	2.00247e+07	2.93661e+07	3.88029e+07	21190139	2.67167e+07	2.89057e+07	3.72789e+07	2.78178e+07	5.69663e+07	4.77926e+07	4.60997e+07	6.06658e+07	8.31817e+07	6.53672e+07
MSTRG.11333	25	1	48.1366	1.92365e+06	1.73882e+06	1.9828e+06	1.82698e+06	1.85994e+06	1.85494e+06	2.16867e+06	1.54054e+06	1.57748e+06	740519	9.28074e+06	9.28269e+06	8.09359e+06	8.23762e+06	1.10144e+07	1.03286e+07
MSTRG.11337	9	1	34.296	1.04729e+06	608391	1.02428e+06	1.22458e+06	1.28922e+06	1.09741e+06	1.20726e+06	984407	1.48421e+06	1.56068e+06	1.16254e+06	786163	799532	876618	1.2976e+06	1.32058e+06
MSTRG.1134	17	1	27.735	4.83435e+06	3.32027e+06	4.35839e+06	4.14645e+06	6074304	4.44511e+06	4.47191e+06	4.28931e+06	6.67425e+06	4.75239e+06	4.33259e+06	4.0045e+06	3.82499e+06	4.6336e+06	5.89575e+06	4.6477e+06
MSTRG.11340	10	1	31.6901	977553	791200	899896	982347	1.00785e+06	764340	1.11369e+06	1.10123e+06	1.35225e+06	1173644	1.52248e+06	1.33259e+06	1.34547e+06	1.15856e+06	1.30652e+06	1.16267e+06
MSTRG.11341	8	1	30.1775	5.05421e+06	4.85522e+06	6.60683e+06	5.14705e+06	6.29082e+06	5.20448e+06	4.79358e+06	4.81481e+06	6.25524e+06	4.46357e+06	8.22244e+06	8.61749e+06	8.6331e+06	8.27573e+06	1.26678e+07	9.02846e+06
MSTRG.11343	21	1	19.6955	1.50007e+06	904021	1.20361e+06	978417	1.53574e+06	1.14112e+06	1.26754e+06	1.12502e+06	1.52554e+06	1.06861e+06	1.95289e+06	1.82461e+06	1.72132e+06	1.89067e+06	3.00356e+06	2.5156e+06
MSTRG.11350	9	1	44.7917	3.91115e+06	3.33454e+06	2.83136e+06	3.86403e+06	4.74122e+06	3.37407e+06	3.7016e+06	3.45109e+06	4.1473e+06	3.03421e+06	4.89562e+06	4.72235e+06	4.16316e+06	5.57644e+06	6.93024e+06	5.80053e+06
MSTRG.11365	4	1	5.10046	422774	289328	402386	309829	530704	309788	337438	347661	474451	375041	602833	467801	597283	551238	707495	624852
MSTRG.11366	3	0.9978	13.9738	8702.96	9630.41	8934.53	9127.85	8628.93	10103.2	7160.23	6151.77	7678.81	6434.39	11993.6	14390.4	9945.09	10214.9	11839.5	7565.82
MSTRG.11368	2	0.9985	7.69231	115217	75593.2	118732	46347.9	136907	189529	177595	154013	219548	123554	155265	124928	154031	108407	167480	136454
MSTRG.1138	11	1	33.5092	500725	365005	676893	262647	358874	647997	653331	605925	606093	375983	340587	303691	320999	266707	364921	380885
MSTRG.11381	2	0.9999	32.7731	548165	235233	482769	367203	364313	272079	384416	321664	267411	197766	491974	367391	289722	197081	320611	287709
MSTRG.11383	10	1	32.5513	449803	297565	367224	469909	457860	392094	413102	357981	501228	524184	399038	253995	293101	311611	436259	413925
MSTRG.11391	4	1	7.78816	394188	321742	370182	309384	441409	341384	328395	306646	435847	344002	317833	299097	292241	345264	450866	296053
MSTRG.11398	27	1	67.184	2.11755e+07	1.44885e+07	1.70503e+07	1.8037e+07	2.4053e+07	1.73083e+07	2.21205e+07	2.01163e+07	26205975	1.86814e+07	2.33351e+07	2.14813e+07	2.39604e+07	2.35323e+07	3.27186e+07	2.617e+07
MSTRG.11452	9	1	18.8525	108247	106412	114607	101360	117584	123585	141897	136280	130846	132241	117983	111220	116046	107363	134815	121467
MSTRG.11457	4	1	14.9123	287691	215308	291636	240766	270423	202511	286755	220419	261117	206381	270219	204789	228491	216353	214709	211688
MSTRG.11464	6	1	9.09091	66672.5	39106.1	62502	47867	57042.2	43024.9	44009.2	37215.3	46116.5	49038.8	56428.7	52571.9	47619.4	42198.5	55980.3	51152.1
MSTRG.11465	1	0.9916	16.4835	22585.6	14567.2	15906.3	18648.6	27269.3	17516.2	13204	19113.3	29007.1	19336.9	28424.3	27922.2	27081	26973	41674.2	30616
MSTRG.11470	5	1	11.9141	105987	64633	78371.4	116991	107871	77310.3	87191.2	73872	102031	104439	90793.2	70290.9	83049.4	74965.7	101698	92484.7
MSTRG.11471	11	1	19.4093	4.68435e+06	3.86317e+06	4.58956e+06	4.79365e+06	5.72009e+06	3.43956e+06	3.58012e+06	3.25708e+06	4.573e+06	3.48634e+06	3.95783e+06	3.10541e+06	3.46781e+06	3.69192e+06	4.69563e+06	3.87312e+06
MSTRG.11476	6	1	32.0856	284630	196116	331330	354339	444843	323519	220336	281173	401528	276975	216334	241812	247767	278129	366158	342942
MSTRG.11479	18	1	26.5625	2.61064e+06	1.72823e+06	2.58698e+06	2.58386e+06	3.2067e+06	2.36526e+06	2.50225e+06	2.21471e+06	3.3373e+06	2.87521e+06	2.78926e+06	2.63627e+06	2.31724e+06	2.5317e+06	3.58261e+06	2.83398e+06
MSTRG.11482	15	1	22.3776	446470	306950	409164	429019	505344	286737	292068	268546	424763	377849	410948	311369	302582	309076	455179	387239
MSTRG.11487	8	1	12.8099	840638	849299	691245	922895	893400	1.4291e+06	1.61903e+06	1.24282e+06	884980	708230	829839	776451	618026	551670	878204	949969
MSTRG.11492	7	1	32.1608	422283	390493	340993	391909	462562	467010	522435	439356	532510	395404	449871	411115	362268	440564	554421	422359
MSTRG.11495	19	1	51.0251	7.86805e+06	4.91889e+06	6.2206e+06	7.87514e+06	8.8399e+06	5.42264e+06	5.73347e+06	5.5873e+06	8.35721e+06	5.72434e+06	8.03235e+06	6.78742e+06	6.05478e+06	7.18505e+06	1.11117e+07	9.61294e+06
MSTRG.11496	2	0.9917	15.5556	149237	125489	109473	131075	166545	108263	118481	100802	134098	111150	147278	100073	79291.4	97815.9	160681	167016
MSTRG.11497	8	1	8.69176	485769	316694	370157	472103	700144	308276	337803	309629	514546	407565	290407	231702	234310	308473	418088	315299
MSTRG.11506	11	1	26.253	803519	413815	633354	772171	821014	434716	463502	466470	554661	522571	850373	659400	690468	710528	990643	912988
MSTRG.11511	7	1	14.6552	717025	254272	459405	357031	240722	249671	709125	298944	359758	333208	365749	378624	666284	231356	296148	330573
MSTRG.11514	24	1	23.722	1.48525e+06	882722	1.22198e+06	1.31232e+06	1.6635e+06	978071	1.02348e+06	979910	1.35044e+06	1.40214e+06	1.38493e+06	1.13048e+06	1.06769e+06	1.14902e+06	1.81999e+06	1.45038e+06
MSTRG.11517	15	1	18.2927	2.33681e+06	1.74358e+06	1.93593e+06	2.62136e+06	2.77619e+06	1.63835e+06	1.71808e+06	1507542	2351371	2.28863e+06	2.30091e+06	1.82267e+06	1.76265e+06	2.06317e+06	3.17253e+06	2.48684e+06
MSTRG.11525	7	1	48.2759	3.00643e+06	3.11563e+06	6.50934e+06	1.3698e+06	3.2008e+06	2.25691e+06	4.66094e+06	4.60734e+06	2.88307e+06	1548360	971843	858419	884644	663444	698000	588058
MSTRG.11527	3	0.9997	9.81013	476390	344619	546668	648826	733311	298849	378601	342724	526346	452596	532609	356287	386741	363360	586564	586168
MSTRG.11528	7	1	23.2955	458643	364857	429843	504107	548858	343764	515715	494616	614662	650091	641129	514657	490537	532676	830850	660384
MSTRG.11532	4	1	7.7381	154514	151667	129349	197623	188088	121260	157875	106629	219120	171597	174027	164279	130768	174757	185525	185307
MSTRG.11535	14	1	18.6589	725120	456384	595971	807898	958459	398072	462019	391002	549669	446897	448012	382456	385952	483214	641091	667002
MSTRG.11543	6	1	63.2653	2.47695e+06	1.82849e+06	1.50025e+06	3.19648e+06	3.34251e+06	2.01099e+06	2.46705e+06	2.58038e+06	3.33116e+06	3.19609e+06	2.26488e+06	2.03181e+06	1.29339e+06	2.14972e+06	3.22096e+06	3.24707e+06
MSTRG.11558	3	1	30.4348	746716	531376	646030	770490	811135	492564	455045	372540	627202	536814	357147	269880	283535	298804	321307	244363
MSTRG.11559	4	1	39.2857	651709	529186	789509	563063	728323	536100	610753	637920	764527	530768	88938.9	67045.3	80424	66250.8	68996.1	59299.4
MSTRG.1156	23	1	70.318	3.84907e+07	2.61822e+07	3.62002e+07	3.78988e+07	46576109	3.34217e+07	3.55774e+07	3.07869e+07	4.91545e+07	4.10991e+07	4.49658e+07	3.58207e+07	3.77564e+07	3.79811e+07	5.5979e+07	4.7203e+07
MSTRG.11562	4	0.9998	10.984	64531.8	46939.7	65483.4	20819.7	31930.9	49408.7	47112.8	41966.6	26372.6	32067.9	46717.5	38285.2	38030.6	24893.7	28438.5	23245.4
MSTRG.11564	25	1	34.9904	1.91292e+06	1.54208e+06	1.43765e+06	2.11064e+06	2.63026e+06	1.39843e+06	1.51958e+06	1.39431e+06	2.07833e+06	1.99453e+06	1.60488e+06	1.37742e+06	1.18552e+06	1.63065e+06	2.39554e+06	2.16465e+06
MSTRG.11572	2	0.9952	9.53846	67780.2	51689.4	70738.1	50359.2	74673.1	67802.4	48450.2	49961.8	75501.9	38804.6	62022.9	46285.8	72018.4	50642.1	67880.8	48426.9
MSTRG.11589	17	1	57.8512	7.18319e+06	5.00282e+06	5.96245e+06	7.53442e+06	9.64072e+06	6.95341e+06	6.71917e+06	6.15218e+06	9.76208e+06	7.40363e+06	7.99298e+06	6.10214e+06	6.55424e+06	7.55819e+06	1.12435e+07	9.60956e+06
MSTRG.11590	7	1	30.3483	558084	474230	524449	608723	673402	439940	446103	465102	653027	484444	304639	252604	240691	279769	369241	249301
MSTRG.11591	6	1	16.4524	839480	578781	893884	885751	991817	981368	831977	763095	1.21571e+06	812180	1.16717e+06	947518	1.09714e+06	1.12113e+06	1.44551e+06	1.14206e+06
MSTRG.11593	4	1	9.44206	95655.4	58349.6	54457.3	58088.8	94977.8	79417.2	107196	82570.3	107553	89289.8	92708.8	86621.5	80204.5	86565.1	98741.5	88055.6
MSTRG.11595	8	1	38.7879	1.01225e+06	762565	1.21791e+06	848488	1.28514e+06	1.01235e+06	1.03239e+06	911773	1.20246e+06	895848	1.02069e+06	866741	1.04301e+06	879361	1.31919e+06	1.07594e+06
MSTRG.11596	16	1	23.2759	439684	350911	447347	456631	585473	428463	420218	371634	509377	500749	453779	370602	362034	415835	588110	450975
MSTRG.11599	13	1	40.9214	6.72993e+06	4.01807e+06	7.50975e+06	6.39554e+06	6.88788e+06	3.20005e+06	3.6745e+06	3.25857e+06	2.59313e+06	2031544	3.22012e+06	3.91575e+06	5.53815e+06	2.84184e+06	3.20682e+06	3.49676e+06
MSTRG.116	8	1	20.7585	2.40564e+06	1.57409e+06	2.75918e+06	1.97833e+06	3.44071e+06	1.58741e+06	2.19138e+06	1.99556e+06	2.42019e+06	2.05967e+06	1.91504e+06	1.85431e+06	1.79298e+06	1.64289e+06	3.11562e+06	2.40906e+06
MSTRG.11602	7	1	72.7273	2.40143e+06	1.88934e+06	2.08603e+06	2.38639e+06	3.1303e+06	1.83975e+06	2.55443e+06	2.4301e+06	2.89581e+06	2.3906e+06	3.19128e+06	3.17587e+06	2.64379e+06	3.70767e+06	4.83358e+06	3.92898e+06
MSTRG.11605	30	1	37.1348	1.49281e+07	1.04528e+07	1.28247e+07	1.57552e+07	2.1012e+07	1.18924e+07	1.11507e+07	1.06452e+07	1.52828e+07	1.16578e+07	1.1807e+07	1.01069e+07	1.01719e+07	1.29833e+07	1.74247e+07	1.27459e+07
MSTRG.11607	18	1	28.3066	419801	371330	321219	609156	640385	516062	502239	513924	748776	644381	579834	469530	505515	588011	818187	779564
MSTRG.1161	14	1	74.7706	2.00635e+07	1.58194e+07	1.85939e+07	1.66883e+07	2.19572e+07	1.51061e+07	1.76484e+07	1.56359e+07	1.96223e+07	1.63196e+07	1.85536e+07	1.82726e+07	1.72736e+07	1.44221e+07	2.07856e+07	1.94387e+07
MSTRG.11613	7	1	21.2766	189722	135733	161418	156733	203040	153304	137575	113283	163834	121746	120145	122085	101021	108109	142062	140666
MSTRG.11616	10	1	22.4542	219089	142558	244173	180768	241511	172600	226861	255798	220602	266051	157769	151483	147396	141308	164671	153798
MSTRG.11621	9	1	26.8692	281017	214177	274803	237280	287227	211750	264475	242083	278361	239765	285488	237017	259452	225727	309251	217225
MSTRG.11628	2	0.999	11.399	4.27292e+06	3.7649e+06	5.04892e+06	4.23571e+06	6.52083e+06	4.13283e+06	4.40639e+06	4.52178e+06	5.879e+06	4.38993e+06	5.14311e+06	4.64983e+06	5.38728e+06	4.93098e+06	6.84702e+06	4.93985e+06
MSTRG.11629	8	1	16.2476	167711	143763	147979	157119	230000	273318	266141	248133	321198	218246	105501	87030.6	70691.9	74747.7	117862	93981.9
MSTRG.1163	14	1	51.1364	2.18623e+07	1.6874e+07	1.53922e+07	2.2635e+07	2.88466e+07	1.62388e+07	1.80946e+07	1.74777e+07	2.34231e+07	2.21388e+07	2.13902e+07	1.98548e+07	1.79258e+07	2.15378e+07	2.9938e+07	2.67348e+07
MSTRG.11630	7	1	21.9048	991352	911247	866936	1.01292e+06	1.21099e+06	1.10453e+06	1.08903e+06	1.02091e+06	1.1484e+06	771667	1.52652e+06	1.18484e+06	1.36415e+06	1.22101e+06	1.73648e+06	1.1773e+06
MSTRG.11631	4	1	61.7021	570634	840437	559498	648706	881349	155775	192570	178247	189028	110935	32608.3	27714.7	16048.8	17023.3	22350	22175.8
MSTRG.11632	4	0.9999	11.9863	25726.7	18715.5	67588.6	13845.5	43493.4	34145.7	89284.1	102961	20744.5	27719.1	44560.6	51294	37326.2	18620.2	33078.9	35513.2
MSTRG.11643	12	1	49.0566	4.26802e+06	4.14841e+06	5.13599e+06	1.7486e+06	3.4708e+06	7.59917e+06	1.47849e+07	1.4205e+07	7.43746e+06	5.59228e+06	1.96401e+06	1.84576e+06	1.94645e+06	837449	1.12468e+06	1.01935e+06
MSTRG.11645	2	0.9917	8.02005	12725.5	7651.02	12933.3	8346.38	19023.2	4487.38	11689.3	9676.96	7598.85	7837.46	12059	10917.8	9324.57	13278.1	18549.8	9675.4
MSTRG.1165	22	1	50	1.37733e+07	1.08413e+07	1.3908e+07	1.44002e+07	1.87042e+07	1.37001e+07	1.41681e+07	1.30181e+07	1.84217e+07	1.43739e+07	1.46781e+07	1.22931e+07	1.30965e+07	1.29618e+07	1.91869e+07	1.50188e+07
MSTRG.11660	37	1	61.5265	1.24795e+07	1.98173e+07	1.76576e+07	2.29448e+07	33179349	1.2828e+07	2.56371e+07	2.44072e+07	2.33774e+07	1.73254e+07	5.54453e+06	4.23975e+06	4.66145e+06	3.58341e+06	6.03826e+06	5.41988e+06
MSTRG.11661	35	1	51.4583	6.80961e+06	4.60111e+06	4.46142e+06	8.7826e+06	9.32072e+06	6.15975e+06	6.53593e+06	6.03708e+06	1.00298e+07	8.7745e+06	6.83607e+06	6.03272e+06	4.6858e+06	7.65031e+06	1.12055e+07	1.01929e+07
MSTRG.11663	22	1	38.0789	6.85269e+06	5.5064e+06	7.37323e+06	6.85986e+06	8.12431e+06	8.5744e+06	8.61232e+06	8.47179e+06	1.09098e+07	8.72603e+06	8.46599e+06	7.43754e+06	7.16079e+06	6.67635e+06	8.42331e+06	7.6538e+06
MSTRG.11675	11	1	23.8806	3.24781e+06	2.25778e+06	3.72793e+06	2.90085e+06	4.49094e+06	2.5376e+06	2.59496e+06	2.19716e+06	3.36827e+06	2.47158e+06	2.33402e+06	2.06242e+06	2.0219e+06	2.07356e+06	3.29581e+06	2.89489e+06
MSTRG.11677	12	1	45.8904	1.04457e+06	685684	767730	915448	1.02015e+06	1.24396e+06	1.28473e+06	1.03898e+06	965883	739398	2.66537e+06	2.07163e+06	2.34125e+06	1.76869e+06	2.51052e+06	2.39031e+06
MSTRG.11681	24	1	48.2692	3.22042e+06	2.26866e+06	3.13398e+06	2.54199e+06	3.30909e+06	2.27083e+06	2.48823e+06	2.26735e+06	2.8562e+06	1.94628e+06	3.42823e+06	2.9298e+06	3.23239e+06	2.9536e+06	4.11599e+06	3.69539e+06
MSTRG.11691	20	1	50.2381	10176836	8.12761e+06	9.14778e+06	1.32332e+07	1.56676e+07	1.39065e+07	1.43009e+07	1.2811e+07	1.88477e+07	1.60507e+07	2.50408e+07	2.32509e+07	2.21793e+07	2.30257e+07	3.4486e+07	2.78827e+07
MSTRG.11695	12	1	19	303977	222396	355144	262896	297907	281670	282460	248546	346736	282398	330978	264380	292021	282713	399492	376770
MSTRG.117	4	0.9999	8.49858	37770.9	34975.2	69246.8	25302.4	15397.7	72546.1	71728.9	70082.8	63031.7	24417	194778	167168	170823	191714	237230	191990
MSTRG.1170	7	1	24.2647	1.24218e+06	1.1886e+06	894901	1.80927e+06	1.51844e+06	1.32569e+06	1.03744e+06	1.00993e+06	2.0096e+06	1.49671e+06	1.30872e+06	914345	841220	1.27392e+06	1.70596e+06	1.54922e+06
MSTRG.11701	3	0.9989	10.4377	72149.8	268488	107274	48995.9	205316	62470.1	61383.2	65742.8	52750	42327.2	77693.7	185130	81033.9	72133.1	61935.6	47911.1
MSTRG.11704	56	1	67.7519	7.71551e+07	5.78561e+07	6.6988e+07	8.50251e+07	1.04357e+08	8.54781e+07	8.33566e+07	7.39143e+07	1.13262e+08	8.92054e+07	6.60793e+07	5.92872e+07	6.09595e+07	6.86882e+07	9.41106e+07	7.57719e+07
MSTRG.11706	4	1	46.1538	1.81426e+06	1.48267e+06	1.78055e+06	2.07362e+06	2.14828e+06	1.47076e+06	2.16438e+06	2.12491e+06	3.06997e+06	2.7253e+06	2.25346e+06	2.17169e+06	2.05681e+06	2.45352e+06	3.10032e+06	2.32774e+06
MSTRG.1171	21	1	54.6569	1.54163e+07	1.11309e+07	9.71146e+06	1.61141e+07	2.18425e+07	1.30887e+07	1.44879e+07	1.3381e+07	2.21548e+07	1.85529e+07	1.31996e+07	1.16377e+07	1.07796e+07	1.64495e+07	2.41982e+07	2.14755e+07
MSTRG.11716	5	1	78.5047	1.56571e+06	647975	687864	1.41152e+06	1.70036e+06	603689	721302	624796	1.13647e+06	909550	249776	188755	137276	334256	531654	529877
MSTRG.1173	4	0.99	25.5144	35409.5	32635.6	36881.2	44918.9	55833.1	32279.2	51928.4	52059.2	56046.4	41544.7	111014	142975	83145	101094	165614	165640
MSTRG.11739	1	0.9917	18.4	126601	104200	105374	154327	152719	79839.5	95377.2	90435	134980	125537	107377	137319	89881.1	133244	160863	126764
MSTRG.11742	8	1	22.2222	702648	599893	422775	1.24142e+06	1.09529e+06	616002	818273	564595	1.05239e+06	692386	691764	689374	439895	870348	1.29519e+06	1.20697e+06
MSTRG.11747	4	0.9979	9.39227	16836.8	12148.2	4811.22	38916.5	36881.4	19925.1	31573	29724	49238.1	58982.7	6020.41	4061.62	4068.5	6326.72	7416.02	5290.96
MSTRG.11748	24	1	41.8403	3.41903e+06	2.2417e+06	2.76641e+06	4.05417e+06	4.49704e+06	2.76204e+06	2.99534e+06	2.61636e+06	4.16024e+06	3.75907e+06	3.08125e+06	2.41305e+06	2.42847e+06	2.89353e+06	4.28654e+06	4.06848e+06
MSTRG.11749	3	1	19	229056	193633	231875	288584	401301	204911	248161	226663	316809	290650	245061	253302	208042	249413	397862	273779
MSTRG.11750	4	1	12.75	278868	201022	435730	149225	256095	295009	347419	327059	230037	176197	451085	425807	529614	398303	522618	447044
MSTRG.11756	2	0.9917	10.3261	4792.52	2697.12	3298.34	2007.51	2523.98	3678.1	2789.37	3568.16	4102.32	3182.51	1984.42	1984.42	2038.17	1250.81	2354.16	3165.32
MSTRG.11764	5	1	13.0952	343729	245843	314187	227235	339652	232536	263675	225289	303427	250663	253017	219733	198253	265414	371921	314436
MSTRG.11765	3	0.9999	18.4564	235615	227560	261734	244596	290910	259348	235218	203746	287149	223223	268089	223053	241120	247249	374304	269618
MSTRG.11768	3	1	15.1261	702882	436264	518269	411862	660163	359267	558862	494952	414598	630916	646545	370717	490311	416498	660934	625241
MSTRG.11769	2	0.9917	25.5319	93394.8	57155	79945.5	96828.2	102909	85199.5	72333.2	84525.5	113876	72926.5	114128	120644	90000	95032.9	107767	112768
MSTRG.1177	8	1	32.4042	2.29267e+06	1.39677e+06	1.48887e+06	2.10903e+06	2.92909e+06	1.88815e+06	2.12909e+06	1865913	2.94504e+06	2.26812e+06	1.94959e+06	1.74585e+06	1.67625e+06	2.2698e+06	3.10387e+06	2.86901e+06
MSTRG.11772	9	1	27.8736	346694	312317	553232	152836	272807	167003	241919	225179	207550	127781	337022	389883	420388	247578	360077	221437
MSTRG.11773	5	1	10.8527	40008.8	30526.6	28000.1	46469.3	51364.6	31798	33085	30367.6	35575.5	31138.2	53902.5	30692.5	35470.8	41492.4	58149.4	39168.8
MSTRG.11775	8	1	15.4589	353612	342260	296548	370506	495582	320125	372505	337837	556565	419642	511178	376113	396721	458473	601357	495365
MSTRG.11776	7	1	8.21745	917736	626316	848518	433164	680752	724590	926262	961136	679157	671424	1.27009e+06	972219	971899	935355	1.29273e+06	869281
MSTRG.11795	7	1	57.2581	1.82792e+06	1.1705e+06	881512	2.16986e+06	2.65567e+06	1.43635e+06	1.9056e+06	1.57622e+06	2.61657e+06	2.33546e+06	1.77238e+06	1.51694e+06	1.18801e+06	1.99099e+06	3.08195e+06	2.99437e+06
MSTRG.118	22	1	56.8965	3.36538e+07	2.78277e+07	2.39016e+07	5.24684e+07	5.97823e+07	3.53435e+07	4.41328e+07	3.91921e+07	5.71153e+07	5.12337e+07	1.26084e+07	1.34207e+07	1.16643e+07	1.33152e+07	1.65393e+07	1.38068e+07
MSTRG.11807	3	0.9999	9.42408	47350	48739.8	62341.2	55432.9	67838	35390.5	34817.7	33153.4	46972.6	30287	17552.2	19183	19123.1	15266.3	24000.5	17239.8
MSTRG.11815	3	1	14.7186	66819.6	60394.7	74923.9	97221	116062	72869.9	75754	84144.9	85425.6	87371.6	112137	114278	75266.9	99826.5	111827	116816
MSTRG.11816	6	1	48.2456	889868	489115	767235	651371	922937	604175	762580	742369	744792	584341	684951	706759	627813	675726	971294	808501
MSTRG.11818	58	1	57.5652	6.65454e+07	4.50832e+07	5.25972e+07	5.84086e+07	7.39269e+07	5.46773e+07	6.04718e+07	5.70694e+07	8.37141e+07	7.28967e+07	7.32532e+07	5.4346e+07	6.03736e+07	7.12849e+07	9.55936e+07	7.74103e+07
MSTRG.11826	15	1	53.9474	1.4082e+06	1.16833e+06	1.18629e+06	1.50743e+06	1.70458e+06	805274	925455	816074	1.03957e+06	1.1628e+06	1.06613e+06	941785	693570	782316	1.23932e+06	1.0151e+06
MSTRG.11828	14	1	48.8	3.5107e+06	2.84101e+06	3.0047e+06	3.80111e+06	4.42377e+06	2.86474e+06	3.49703e+06	2.51372e+06	4.62071e+06	4.20858e+06	3.51236e+06	2.70372e+06	2.98341e+06	3.22274e+06	3.59398e+06	3.476e+06
MSTRG.11830	9	1	17.5325	972510	732694	806458	953910	1.05108e+06	788479	778509	751342	928886	838054	723434	650776	563774	663120	991166	759876
MSTRG.11831	10	1	9.7561	167764	100380	140106	160742	159119	111507	146240	134209	155966	122018	150942	144432	144484	123308	212395	161927
MSTRG.11832	12	1	32.0802	3.25751e+06	2.06239e+06	2.62455e+06	3.06397e+06	3.56302e+06	2.78842e+06	2.69594e+06	2.34458e+06	3.81905e+06	3.72066e+06	3.32927e+06	3.00796e+06	2.62673e+06	2.75492e+06	4.02539e+06	3.9214e+06
MSTRG.11837	13	1	80.8696	9.0983e+06	7.24152e+06	8.44109e+06	9.0132e+06	1.2862e+07	9.3092e+06	9.34942e+06	7.82769e+06	1.32214e+07	9.82872e+06	9.41121e+06	7.34679e+06	8.68266e+06	9.20207e+06	1.26363e+07	8.35389e+06
MSTRG.11841	35	1	22.4374	5.0283e+06	3.57519e+06	4.46262e+06	4.93507e+06	6.36687e+06	6.13466e+06	6.90755e+06	6.66276e+06	9.80812e+06	7.30792e+06	5.69716e+06	5.02747e+06	5.15835e+06	5.37975e+06	7.83346e+06	7.02538e+06
MSTRG.11854	3	1	10.989	260718	167857	268334	226703	264982	141770	182042	161037	192771	152586	187434	141222	146961	121739	180482	175377
MSTRG.11855	11	1	26.0143	2.26805e+06	1.70755e+06	1.97375e+06	2.19242e+06	3.25734e+06	2.34379e+06	2.48162e+06	2.28895e+06	3.48711e+06	2.7711e+06	2.67682e+06	2.3761e+06	2.23991e+06	2.85654e+06	4.39147e+06	2.88121e+06
MSTRG.11860	19	1	51.3699	1.35492e+06	968365	1.22146e+06	1.2367e+06	1.33251e+06	1.03186e+06	1.12917e+06	974510	1.28533e+06	1.11704e+06	1.51611e+06	1.30031e+06	1.20187e+06	1.37741e+06	1.81675e+06	1.41995e+06
MSTRG.11862	6	1	19.2308	307142	297022	294679	396909	467678	249646	359157	305431	533441	463401	458941	376977	398110	461936	612618	476160
MSTRG.11863	4	1	28.6624	6.53146e+06	4.55816e+06	3.29116e+06	8.64943e+06	1.11964e+07	3.67924e+06	5.59519e+06	6.07153e+06	9.45482e+06	9.35926e+06	3.67378e+06	2.63082e+06	2.92184e+06	4.882e+06	7.06047e+06	5.70533e+06
MSTRG.11867	3	1	8.08383	124806	135737	90864.7	74168.7	92449	86775.6	105962	100320	72460.6	21984.6	116626	141294	162774	85622.2	158107	153449
MSTRG.11873	16	1	34.1667	1.18664e+06	753907	882004	875971	1.31616e+06	823545	852944	902899	956493	766713	584281	559679	562308	604627	876732	713287
MSTRG.11876	10	1	11.9555	132418	102623	159088	96794.1	149716	104889	121886	98716.8	122962	92945.1	164427	123370	147698	132037	188026	159898
MSTRG.11877	11	1	15.7746	1.76703e+06	1.40167e+06	2.17645e+06	1.78844e+06	2.51695e+06	1.69584e+06	1.82289e+06	1.71191e+06	2.26373e+06	1.82487e+06	2.09996e+06	1.84302e+06	1.85418e+06	1.95491e+06	2.88508e+06	2.30392e+06
MSTRG.11887	5	0.9969	5.46793	44769.1	28210.8	55794	3797.42	1252.91	24039.6	32427.8	26603.5	555.33	3087.33	7742.72	6122.76	5681.54	4619.59	7094.64	3387.71
MSTRG.11889	19	1	57.5931	7.64661e+06	5.14206e+06	7.05381e+06	5.30819e+06	7.53246e+06	6.40868e+06	7.43288e+06	6.43058e+06	8.30165e+06	6.51494e+06	6.99153e+06	6.05046e+06	6.57437e+06	6.36289e+06	9.35507e+06	7.51834e+06
MSTRG.11891	2	0.9917	13.5802	28365.8	26145.8	34579.7	28065.4	43874.6	44477.2	53273.2	48859	44580.7	25826.4	42519.1	35295.3	21615.2	27922.4	56323	42039.8
MSTRG.11894	10	1	31.4741	935710	746653	1.05027e+06	632744	898171	769526	950133	864743	868107	734770	1.23585e+06	1.28514e+06	1.28459e+06	977101	1.22247e+06	1.20071e+06
MSTRG.11895	10	1	21.9424	545699	378959	468487	563888	589479	471326	511933	453527	694061	542799	746311	568948	517962	604263	878052	805869
MSTRG.11896	4	1	8.0315	116966	113743	114455	173245	167156	56798.7	70264.7	55369.4	98297.7	82959.4	120898	104550	88864.7	106612	147635	140043
MSTRG.11898	8	1	62.6087	7.07334e+06	6.04602e+06	6.27409e+06	6.03419e+06	7.64652e+06	5.00284e+06	7.11917e+06	6.18551e+06	7.76657e+06	6.19029e+06	8.63967e+06	7.56496e+06	8.4808e+06	9.37576e+06	9.78949e+06	8347924
MSTRG.11908	15	1	18.8679	1.66115e+06	1.35123e+06	1.50273e+06	1.54809e+06	1.94291e+06	1.4089e+06	1.49165e+06	1.29519e+06	1.91501e+06	1.83925e+06	1.67707e+06	1.54232e+06	1.30176e+06	1.38342e+06	1.98058e+06	1.68037e+06
MSTRG.11911	6	1	17.8082	838118	701155	656449	766638	757565	542507	771493	607531	893478	633343	979254	841656	816085	894840	920692	909760
MSTRG.11921	15	1	98.4733	1.90911e+07	1.38901e+07	1.32389e+07	1.75875e+07	2.04854e+07	1.27495e+07	1.51612e+07	1.25602e+07	2.05946e+07	1.96477e+07	1.84522e+07	1.3765e+07	1.56308e+07	2.06149e+07	2.5322e+07	2.25467e+07
MSTRG.11931	14	1	27.1368	2.52056e+06	1.60408e+06	2.24186e+06	2.44803e+06	2.9377e+06	2.42119e+06	2.52285e+06	2.3186e+06	3.45699e+06	2.98944e+06	2.3964e+06	1.79109e+06	2.16314e+06	2.14501e+06	3.08737e+06	2.83107e+06
MSTRG.11939	4	1	14.0811	743937	538930	594413	609066	1.02198e+06	407729	665992	685350	694297	698546	1.47401e+06	1.2675e+06	1.32512e+06	1.51372e+06	2.00918e+06	1.47783e+06
MSTRG.11942	16	1	15.7233	845554	558987	340751	1.14117e+06	1.14059e+06	969659	1.0852e+06	1.02195e+06	1.62181e+06	1605239	883603	898143	614267	1.32828e+06	1.99499e+06	1.79479e+06
MSTRG.11947	6	1	14.1129	1.17203e+06	838742	307369	1.96546e+06	2.43444e+06	1.06853e+06	1.42648e+06	1.26088e+06	1.90725e+06	1.93173e+06	890508	769582	325256	1.27459e+06	1.8721e+06	1.4481e+06
MSTRG.11949	31	1	22.5282	3.41609e+06	2.33667e+06	2.62572e+06	3.24681e+06	4.25185e+06	2.56591e+06	3.1744e+06	3.07847e+06	4.24653e+06	3.77648e+06	3.13238e+06	2.80276e+06	2.61202e+06	3.13623e+06	4.40688e+06	4.06086e+06
MSTRG.11950	6	1	30.3502	145276	124317	122849	85700	118682	129192	161480	152914	119827	102532	89575.1	89300.7	85523	97576.7	136452	134008
MSTRG.11952	7	1	21.1921	2.32822e+06	2.42982e+06	2.06352e+06	2.78182e+06	3.91019e+06	3.43316e+06	3.30493e+06	3.56968e+06	5.0954e+06	3.66986e+06	3.77257e+06	2.60909e+06	3.13196e+06	3.18193e+06	4.08717e+06	3.42832e+06
MSTRG.11955	11	1	47.8632	835169	741557	769348	893559	890448	735375	784547	659111	1.0213e+06	937043	683836	642843	629776	720011	995174	846968
MSTRG.11966	15	1	70.5069	4.33585e+07	3.20308e+07	4.47073e+07	1.7319e+07	4.88787e+07	2.76504e+07	3.04722e+07	3.03427e+07	1.90338e+07	1.09188e+07	5.83522e+07	5.5888e+07	7.9012e+07	3.47827e+07	5.47926e+07	3.95768e+07
MSTRG.11967	33	1	77.9582	1.99195e+07	1.71482e+07	2.11557e+07	8.63136e+06	2.7232e+07	2.51696e+07	2.041e+07	2.05118e+07	1.66959e+07	8.33164e+06	2.04316e+07	2.06287e+07	2.7689e+07	1.23452e+07	2.25301e+07	1.79325e+07
MSTRG.11972	7	1	34.6429	844376	636421	896760	585535	784533	511917	535424	572676	469080	353944	46013.6	35282.9	17113.6	17504.3	26684.9	15841.5
MSTRG.11975	2	0.9939	13.1474	36194.6	24096.8	1981.34	40743.2	47411.2	25426.4	30527.7	30324.4	33899.1	25340.1	36735.9	71859.1	17157.8	23759.4	32098.5	26031.9
MSTRG.11980	11	1	46.2687	1.55758e+07	1.26545e+07	1.23171e+07	1.25556e+07	1.56387e+07	1.04722e+07	1.12545e+07	1.05898e+07	1.01024e+07	9.4397e+06	1.69556e+07	1.28292e+07	1.50643e+07	9.67784e+06	1.42438e+07	1.27405e+07
MSTRG.11991	8	1	43.9791	6.20804e+06	3.51251e+06	5.36631e+06	4.71791e+06	5.96013e+06	4.06314e+06	4.81414e+06	4.38151e+06	5.03548e+06	4.03169e+06	4.79671e+06	3.81007e+06	4.17248e+06	3.95628e+06	5.85716e+06	5.30088e+06
MSTRG.11994	16	1	36.9458	6.76633e+06	5.30966e+06	5.71301e+06	6.11121e+06	7.22782e+06	5.02434e+06	6.0561e+06	5.27953e+06	7.51237e+06	6.01177e+06	5.77783e+06	4.86295e+06	5.22446e+06	5.61389e+06	7.60557e+06	6.13484e+06
MSTRG.12	4	0.9999	12.7726	225013	166423	351193	19856.9	24726.4	294808	248659	211993	187917	202183	119571	118555	128121	104282	142434	141144
MSTRG.120	11	1	20.3528	3.01966e+06	2.1513e+06	2.30777e+06	3.11203e+06	3.68733e+06	2.37514e+06	2.60375e+06	2.04562e+06	2.52932e+06	3.0067e+06	3.26111e+06	2.63412e+06	2.47546e+06	3.05004e+06	4.3146e+06	4.15837e+06
MSTRG.12003	17	1	65.411	5.19963e+06	3.55231e+06	4.27531e+06	4.38506e+06	5.28246e+06	3.63341e+06	4.64294e+06	3.53591e+06	5.72617e+06	4.49515e+06	5.28653e+06	4.11083e+06	4.61552e+06	4.92193e+06	7.21555e+06	6.05819e+06
MSTRG.12007	2	0.9999	9.01163	117823	90261.6	108829	89416	126415	113939	98078.3	90049	118301	108061	127864	106904	117810	119849	128184	111351
MSTRG.12010	10	1	22.243	1.02698e+06	598282	785472	675191	991553	748218	795235	705490	843880	680308	1.02745e+06	770509	869872	955285	1.28966e+06	1.15545e+06
MSTRG.12011	1	0.9917	12.1495	150677	86372	116147	101290	169862	115414	117126	108302	139986	117072	151409	115156	131572	151797	191899	177398
MSTRG.12023	5	1	8.93417	159420	99573.1	169548	101431	146643	63381.6	86980.5	78159.2	90067.1	59672	277345	224517	224014	175478	233517	166223
MSTRG.12024	12	1	24.6933	326208	195680	287283	349319	418897	235213	242287	235967	295163	293036	195937	190943	140076	220469	356832	308145
MSTRG.12025	9	1	18.0685	1.72801e+06	1.21962e+06	1.87282e+06	1.63583e+06	2.35432e+06	1.72467e+06	1.83477e+06	1.56943e+06	2.90387e+06	2.06468e+06	988577	887717	814654	930855	1.30014e+06	1.02213e+06
MSTRG.12028	4	0.9999	31.5789	16598.4	6492.18	17980.8	5978.57	14836.3	13472.3	16135.1	13438.5	2243.41	13427.4	22272.5	17558.7	18892.2	17183.5	15396.4	21154.2
MSTRG.12031	12	1	8.80376	155347	133140	187573	114315	151902	138751	154578	148010	153778	107579	161827	164682	164046	148634	186310	136796
MSTRG.12034	33	1	58.6801	1.44224e+07	9.24226e+06	1.18674e+07	1.33609e+07	1.75031e+07	1.31089e+07	1.42388e+07	1.30972e+07	1.92977e+07	1.44468e+07	1.37035e+07	1.18067e+07	1.15898e+07	1.50044e+07	2.0087e+07	1.77854e+07
MSTRG.12044	9	1	22.8188	469044	323523	429759	361738	514241	420025	434322	457071	521323	505891	358401	322345	256422	300513	466179	452107
MSTRG.12047	5	1	30.315	6.8813e+06	5.09717e+06	5.31299e+06	8.01661e+06	9.35084e+06	5.82816e+06	6.51557e+06	6.15006e+06	1.10493e+07	9.26321e+06	8.28169e+06	6.35493e+06	6.7258e+06	9.0876e+06	1.24086e+07	9.01599e+06
MSTRG.12048	2	0.9917	4.06091	390626	178881	333496	329110	347992	271924	295021	227119	350119	417164	347397	285205	245058	226384	360740	402675
MSTRG.12052	12	1	11.0327	500963	392380	496194	385575	487118	496943	364216	372242	472200	403400	495461	386096	462549	399925	507447	438372
MSTRG.12054	12	1	51.7413	1.60219e+06	1.29191e+06	1.46413e+06	1.77345e+06	1.93817e+06	1.57697e+06	2.03114e+06	1.66476e+06	2.53361e+06	2.14945e+06	2.14118e+06	2.02716e+06	2.00373e+06	2.3364e+06	3.07017e+06	2.26162e+06
MSTRG.12055	27	1	64.6259	1.90948e+07	1.43893e+07	1.43633e+07	2.10597e+07	2.06044e+07	2.20155e+07	2.70587e+07	2.1165e+07	3.74291e+07	3.75725e+07	7.27343e+06	7.9157e+06	8.41397e+06	8.57311e+06	1.51728e+07	9.97775e+06
MSTRG.12057	5	1	34.7368	3.74087e+06	1.99621e+06	2.79278e+06	3.48872e+06	4.51408e+06	1.66303e+06	1.97473e+06	1.75189e+06	2.45468e+06	1.99332e+06	2.29245e+06	1.924e+06	2.2618e+06	2.30278e+06	3.72076e+06	3.67041e+06
MSTRG.12058	11	1	11.5226	138311	102769	139456	132636	163066	110030	121343	122482	170883	122172	166945	148759	133550	148116	203087	164409
MSTRG.12074	8	0.9916	7.2	4168.18	3992.28	5442.05	6291.94	5009.25	4805.76	5895.99	5402.78	9878.53	10761.6	8238.33	5781.83	5855.27	5013.57	7220.42	7447.82
MSTRG.12077	20	1	38.7701	1.53298e+06	1.06361e+06	1.46334e+06	1.56507e+06	2.11607e+06	1.88489e+06	1.82605e+06	1.54088e+06	2.81301e+06	1.87849e+06	1.71962e+06	1.64861e+06	1.63133e+06	1.68639e+06	2.39591e+06	1.71142e+06
MSTRG.12079	42	1	59.6232	1.40803e+07	1.03186e+07	1.19646e+07	1.44034e+07	1.80112e+07	1.20974e+07	1.27453e+07	1.20257e+07	1.82276e+07	1.52655e+07	1.60377e+07	1.35362e+07	1.28407e+07	1.50622e+07	2.26372e+07	1.92506e+07
MSTRG.12085	6	0.9998	5.51791	13038.8	14232.8	16939.5	17725.8	13973.8	12035.8	14978.9	10387.6	14700.7	15565.8	26504.8	22862.6	29773	15873.3	24627.5	24290.8
MSTRG.12087	7	0.9993	84.2697	1.01825e+06	631222	672330	760016	820333	440166	549022	504100	648931	682018	471375	288823	399254	414128	581656	516605
MSTRG.12091	17	1	50	3.33179e+06	2.60397e+06	2.57306e+06	3.77164e+06	4.41492e+06	3.31112e+06	3.72739e+06	3.12922e+06	4.65772e+06	3.95079e+06	3.63907e+06	3.13913e+06	2.90326e+06	3.44156e+06	4.81427e+06	3.90315e+06
MSTRG.12093	7	1	25.8741	998020	760477	1.34453e+06	408849	865948	720759	879172	854484	850024	577511	622251	509264	569754	507762	566473	590966
MSTRG.12096	10	1	30.8057	425155	322902	345816	428824	513337	377780	390617	457393	610277	544278	583437	495567	502470	567787	810238	593880
MSTRG.12108	3	1	8.33333	226058	193500	213561	321161	288610	173981	206328	168710	311458	226187	416243	328020	335807	382949	551951	427531
MSTRG.12119	4	1	15.0877	460179	245004	377171	409820	562560	286022	349544	354809	449628	503169	21840.7	17445.5	50859.6	11017.6	26714	23457.6
MSTRG.12121	7	1	17.1779	612775	459558	565380	645000	739922	615562	581241	617585	874723	541939	1.051e+06	793308	811576	792244	1.2476e+06	1.10924e+06
MSTRG.12122	58	1	73.2143	2.801e+08	1.77892e+08	1.97696e+08	2.50934e+08	3.51301e+08	1.95301e+08	2.12724e+08	2.0342e+08	2.80215e+08	2.58271e+08	2.42523e+08	1.93907e+08	1.94032e+08	2.21219e+08	3.29423e+08	2.87515e+08
MSTRG.12140	2	1	17.5325	31506.8	24027.3	25448.8	28658.3	35047.3	16062.4	22176.2	24320	26087.7	26915.4	60773.9	51683.7	53725.8	60297.6	80630	51200.4
MSTRG.12141	22	1	51.4423	4.30088e+06	2.79383e+06	3.78918e+06	4.22253e+06	5.18534e+06	3.56267e+06	4.29836e+06	3.75e+06	5.16195e+06	4.85851e+06	4.63169e+06	3.32231e+06	3.66848e+06	3.76353e+06	5.70405e+06	5.0265e+06
MSTRG.12143	25	1	46.4015	7.82757e+06	6.4653e+06	6.36719e+06	4.39279e+06	5.19435e+06	5.21922e+06	7.04688e+06	6.18308e+06	5.99634e+06	5.04206e+06	5.51398e+06	5.55785e+06	4.84391e+06	3.89797e+06	4.91532e+06	4.51049e+06
MSTRG.1215	13	1	24.8918	1.43202e+06	899429	1.38401e+06	1.32913e+06	1.70933e+06	1.13451e+06	1.1096e+06	1.07349e+06	1.50335e+06	1.12512e+06	1.78936e+06	1.35585e+06	1.41994e+06	1.53945e+06	2.20601e+06	1.78543e+06
MSTRG.12154	9	1	10.4418	321445	204332	345247	347171	391241	302991	249223	265818	381243	293051	412980	363015	360405	374669	505193	467923
MSTRG.12158	4	1	17.2996	63446.8	52675.2	121080	23605.7	31126.1	17155.8	16157.7	15464	10515.1	6271.14	100919	66642.5	93721.5	47871.2	60652.4	65502.4
MSTRG.12161	3	0.9992	12.6543	50691.2	31748.7	43005.2	26938.4	46163.5	24621.4	31529.8	20637	15783	16974.3	28728.1	21050.3	25866.9	19223.4	24139.7	22558.3
MSTRG.12164	2	0.9917	6.0177	14220.2	8884.61	6543.15	17170.7	15720	19100.9	20748.3	19134.7	26943.8	29579.7	1717.19	2373.25	2239.26	1767.28	3387.35	2316.29
MSTRG.1217	11	1	22.9787	371243	317435	384207	388054	472665	353833	345713	330261	498329	399101	453860	452089	410290	368702	519732	490412
MSTRG.1218	9	1	33.218	1.061e+06	1.60126e+06	4.10714e+06	608349	1.19552e+06	814111	6.55604e+06	5.6214e+06	2.97301e+06	1.25997e+06	757873	821659	331277	175538	587209	199190
MSTRG.12183	8	1	49.345	1.66169e+06	1.09233e+06	1.43791e+06	1.32167e+06	1.86355e+06	1.45509e+06	1.66851e+06	1.49648e+06	2.06126e+06	1.56861e+06	1.75675e+06	1.56943e+06	1.64641e+06	1.45447e+06	2.17538e+06	1.89368e+06
MSTRG.12185	4	0.9964	13.3574	11242	9847.59	8477.17	12075.9	12439.5	6350.21	12231.6	11438.9	11756.3	10456.8	13721	12883.7	13046.1	14953.2	16195.5	13284.7
MSTRG.122	40	1	58.6667	7.27923e+06	5.77979e+06	6.59757e+06	7.12848e+06	8.12187e+06	5.98877e+06	5.99896e+06	5.44107e+06	7.73795e+06	6.31952e+06	8.0439e+06	6.55049e+06	7.08398e+06	7.32517e+06	1.14937e+07	9.45316e+06
MSTRG.1220	5	1	20.9622	820763	518437	736954	644793	1.17994e+06	2.27106e+06	2.16381e+06	2.26289e+06	3.4114e+06	2.75301e+06	273143	209134	253808	203252	283935	231909
MSTRG.12206	10	1	52.1472	1.71148e+06	1.4873e+06	2.85638e+06	372571	1.04165e+06	1.57195e+06	1.44402e+06	1.33163e+06	666363	392583	2.18182e+06	2.1831e+06	2.76589e+06	1.09187e+06	1.41596e+06	959724
MSTRG.12207	8	1	21.7391	308481	187756	259613	196350	379601	282032	275360	346971	450977	319890	306861	247576	264422	302972	406557	260768
MSTRG.12208	2	0.9997	6.77966	172989	108477	118788	98607.8	186088	100242	129231	102950	132754	92788.3	140793	130062	156441	108440	156038	132630
MSTRG.12209	6	1	15.3631	359199	242695	311276	407897	409801	251466	316444	265351	412124	273328	490189	359514	342328	369016	500623	458482
MSTRG.12211	12	1	23.4875	518606	382892	440620	456124	510121	344792	479404	454156	581361	437668	631586	516516	564076	668077	689758	578772
MSTRG.12222	11	1	55.3435	5.71968e+06	4.1922e+06	4.83307e+06	4.57323e+06	6.12669e+06	4.34525e+06	5.35007e+06	6.02867e+06	6.82701e+06	5.56905e+06	5.78528e+06	4.35694e+06	5.27051e+06	5.35227e+06	7.09846e+06	4.92387e+06
MSTRG.12223	6	1	60.3604	1.36651e+06	1.18678e+06	810653	1.51048e+06	1.88676e+06	1.30651e+06	1.26017e+06	1.2102e+06	1.92728e+06	1.76364e+06	1.157e+06	753668	796689	1.36104e+06	2.1593e+06	1.93974e+06
MSTRG.12224	3	0.9986	15.1316	246513	155445	299191	226283	241175	191808	189302	201850	235987	170956	288114	246612	259670	263643	365284	329246
MSTRG.12232	15	1	40	1.34126e+07	1.00893e+07	1.30225e+07	1.1673e+07	1.44721e+07	1.29734e+07	1.30465e+07	1.25046e+07	1.61716e+07	1.20628e+07	1.18243e+07	1.08796e+07	1.04749e+07	1.11574e+07	1.75028e+07	1.3768e+07
MSTRG.12234	8	1	57.2917	1.37988e+06	1.04564e+06	1.32013e+06	1.24468e+06	1.49629e+06	1.20425e+06	1.36501e+06	1.00491e+06	1.55581e+06	1.18269e+06	2.08166e+06	1.59658e+06	1.65511e+06	1.48556e+06	2.33736e+06	2.16481e+06
MSTRG.12235	9	1	54.2373	5.45007e+06	3.23227e+06	3.66928e+06	5.51385e+06	5.85454e+06	3.41951e+06	4.44142e+06	3.80421e+06	5.44001e+06	5.66288e+06	5.88538e+06	3.84637e+06	3.82887e+06	3.50058e+06	6.52081e+06	5.68817e+06
MSTRG.12236	5	1	29.8182	1.71726e+06	1.6344e+06	2.2803e+06	1.76222e+06	1.86272e+06	2.02611e+06	1.98451e+06	1.71478e+06	1.85191e+06	1.88159e+06	1.07309e+06	1.09786e+06	776690	649254	776704	781519
MSTRG.12239	2	1	44.186	44240.7	35537.7	38979.3	25809.2	46474.7	45457.5	37162.4	30175.9	49162.9	32927.2	43387.1	51822.5	41381.8	40652.2	62432.2	56467.9
MSTRG.1224	20	1	67.8756	6.07112e+06	5.00623e+06	7.05589e+06	6.3576e+06	8.56652e+06	6.72492e+06	7.00737e+06	6.05105e+06	9.18109e+06	7.07724e+06	7.10586e+06	6.52008e+06	6.81143e+06	7.71902e+06	1.03559e+07	7.43648e+06
MSTRG.12241	3	1	13.4545	457549	282496	409672	542632	558272	515016	549087	486742	730762	793656	30589.7	61532.9	18441	31174	34269.8	31319.2
MSTRG.12245	11	1	28.2851	1.1137e+07	6.83288e+06	9.76836e+06	1.04168e+07	1.26274e+07	8.94224e+06	9.89794e+06	8.51067e+06	1.24511e+07	1.08883e+07	9995828	8.06967e+06	8.36297e+06	9.04374e+06	1.35577e+07	1.35091e+07
MSTRG.12248	2	0.9941	12.5	17645.3	13868.2	13259	16451.7	18310.2	12240	13986.8	10514	18396.2	12114	17014.7	12946.7	18047.1	13027.8	19741.3	18014.2
MSTRG.1225	9	1	21.9684	198607	123249	53944.8	349187	372568	261638	277809	271040	419960	484748	123134	116343	65213.3	133078	248976	193404
MSTRG.12250	28	1	82.4074	3.82022e+07	2.82552e+07	3.78224e+07	1.4254e+07	2.45045e+07	2.81927e+07	3.06337e+07	2.97728e+07	1.89445e+07	1.1221e+07	2.52976e+07	2.41805e+07	3.01569e+07	1.18353e+07	2.07985e+07	1.794e+07
MSTRG.12254	3	0.9998	14.4105	267875	119390	211783	188329	297544	163935	198545	201617	185022	323011	221499	153470	150082	150468	222379	239677
MSTRG.12255	4	1	10.8295	241186	207524	242711	203214	245116	213532	239324	222134	268758	169813	360397	311010	311744	297723	430167	347623
MSTRG.12257	22	1	59.7668	1.35053e+07	9.37571e+06	1.33383e+07	1.2193e+07	1.47665e+07	1.25193e+07	1.31162e+07	1.15353e+07	1.61111e+07	1.20153e+07	1.50672e+07	1.3056e+07	1.40051e+07	1.41525e+07	1.95258e+07	1.59087e+07
MSTRG.12258	24	1	74.0984	1.59449e+06	1.27093e+06	1.50603e+06	1.58575e+06	1.68608e+06	1.12344e+06	1.29021e+06	1.0661e+06	1.58972e+06	1.45288e+06	1.85613e+06	1.44599e+06	1.49726e+06	1.60779e+06	2.07249e+06	1.80658e+06
MSTRG.12262	11	1	14.2122	218726	255346	153055	263411	242556	174905	176537	145665	197424	160089	253149	185057	154396	221933	313411	258709
MSTRG.12264	5	0.9976	8.16327	9461.35	4453.66	6122.61	7490.66	9986.41	7605.14	5889.95	4775.19	10093	7814.7	7350.58	6009.32	5928.88	6959.03	11708.4	8190.83
MSTRG.12265	14	1	60.5381	2.14155e+07	1.42031e+07	2.02146e+07	2.31507e+07	3.16139e+07	1.90633e+07	2.5656e+07	2.48852e+07	3.53334e+07	2.62104e+07	2.93129e+07	2.27704e+07	2.96544e+07	2.67156e+07	3.86196e+07	3.5567e+07
MSTRG.12266	10	1	67.9487	3.03836e+07	1.59564e+07	1.67784e+07	2.97426e+07	4.22321e+07	2.32229e+07	3.30737e+07	2.88913e+07	3.28155e+07	3.97922e+07	3.30194e+07	3.30967e+07	2.46782e+07	3.25392e+07	4.20406e+07	3.82237e+07
MSTRG.12267	12	1	31.3544	521722	347217	308471	724707	705489	452101	528127	492446	801757	700548	503964	426521	335607	610083	901305	796454
MSTRG.12269	9	1	18.4375	398993	285599	253812	400459	451835	306118	323239	287232	428105	380744	411162	255183	202115	372909	483520	484717
MSTRG.12272	8	1	7.21831	1.03857e+06	676095	2.6207e+06	365314	500218	404809	396374	344012	427818	399282	713781	515947	551338	583614	834546	768466
MSTRG.12277	21	1	27.4486	3.31577e+06	2.36252e+06	3.14747e+06	2.98131e+06	3.9774e+06	3.72887e+06	4.95399e+06	4.32297e+06	5.2712e+06	3.94927e+06	6.17135e+06	6.51931e+06	5.71065e+06	5.82566e+06	8.34442e+06	6.7666e+06
MSTRG.12303	6	1	37.931	1.49171e+06	1.35786e+06	2.49214e+06	546339	1.17145e+06	1.44994e+06	2.10171e+06	2.12598e+06	1.26276e+06	815308	898613	1.18934e+06	1.25983e+06	646003	815804	752217
MSTRG.12304	6	1	8.84831	455061	270928	311597	411078	520036	296484	347653	311618	444711	476892	292189	236100	228080	276371	380554	356437
MSTRG.12305	9	1	20.104	918700	683877	710729	1.06095e+06	1.12559e+06	826602	990713	888579	1.22547e+06	917710	701005	614722	524725	700251	919345	797140
MSTRG.12306	17	1	11.4254	93591.5	59762.5	66404.2	81148.3	109776	39772.8	39248	41837.5	55664.6	43503	67510.8	59444.2	57877	80735.3	112817	83488.4
MSTRG.12309	11	1	32.7974	4.05091e+06	2.09764e+06	3.5593e+06	4.07112e+06	4.34809e+06	3.49052e+06	3.85691e+06	3.53457e+06	4.48171e+06	3.41519e+06	6.67776e+06	4.91284e+06	5.73131e+06	5.79359e+06	8.66627e+06	7.96741e+06
MSTRG.12310	3	0.9999	4.58716	73885.4	77788.4	70556.8	47473	67688.1	94777.1	90307.8	90024.7	114459	92312.4	140716	122817	135529	122512	156864	152894
MSTRG.12318	5	1	68.6869	1.12805e+06	763488	844803	1.21276e+06	1.24045e+06	1.05039e+06	1.16839e+06	1.01039e+06	1.54184e+06	1.56915e+06	722090	607688	561289	653433	932652	704804
MSTRG.12321	4	1	20.4878	177438	103896	172739	176283	200690	138941	143618	128594	178645	133675	329383	196523	212099	164766	258859	252908
MSTRG.12323	26	1	57.7947	1.02887e+07	7.53843e+06	1.04525e+07	8.51839e+06	1.19776e+07	9.35986e+06	9.68405e+06	8.95282e+06	1.1647e+07	8.34086e+06	9.65268e+06	1.00258e+07	9.64007e+06	9.03208e+06	1.29638e+07	1.04636e+07
MSTRG.12348	2	1	43.2099	162922	121950	181335	178428	233851	117518	124016	106707	194175	138096	49831.4	30828.9	25399.6	28454.9	48835.8	42656.8
MSTRG.1235	5	1	8.86525	787938	523423	857228	691505	847295	687218	670236	550304	998001	691482	816627	780662	741328	699183	1.08878e+06	849455
MSTRG.12358	10	1	18.5304	687531	377635	430275	675109	937321	428685	553797	496213	741004	590896	483986	323065	345096	444436	641872	602445
MSTRG.12359	4	0.9999	7.4199	18650.8	10385.4	12628.5	18129.9	13490.9	11251.6	15339.2	14088.1	32069	30314.1	19124.2	18969.8	16013.9	15428.3	30027.8	23318.6
MSTRG.12367	10	1	32.6389	2.72264e+06	1.52069e+06	1.96766e+06	2.07813e+06	2.64007e+06	2.3021e+06	2.10309e+06	2.09217e+06	2.82259e+06	2.21664e+06	1.38333e+06	1.09162e+06	1.11628e+06	1.29023e+06	1.77933e+06	1.5095e+06
MSTRG.12376	36	1	45.1863	1.05848e+07	6598348	7.6325e+06	9.70302e+06	1.60555e+07	1.03238e+07	1.04768e+07	9.8738e+06	1.37853e+07	1.10093e+07	1.13427e+07	9.38943e+06	1.06819e+07	1.23136e+07	1.74931e+07	1.42597e+07
MSTRG.1239	7	1	39.1111	282095	218750	191715	296755	399315	244047	236796	246651	325915	249783	337590	287369	234333	362877	468797	321519
MSTRG.12396	10	1	63.4409	1.86591e+06	1.41255e+06	2.4253e+06	638831	2.13507e+06	1.5533e+06	2.13421e+06	2.03654e+06	1.70389e+06	939063	1.40878e+06	1.31201e+06	1.46269e+06	1.20998e+06	1.46177e+06	1.19786e+06
MSTRG.1241	8	1	13.0624	270755	192560	270817	339698	326601	237642	201031	205405	268950	344027	191864	139963	160308	141654	189181	157165
MSTRG.12423	13	1	26.1011	975602	977806	1.44468e+06	633560	933593	838092	713768	606446	939776	657383	640299	652085	555277	747780	1.00135e+06	774462
MSTRG.12432	4	0.9985	9.33661	9875.98	6267.25	1942.17	10316.2	12728.7	5342.07	10367.1	4551.52	10749.9	14931.4	10781.5	12060.7	7734.07	13700.8	11780.9	14941.5
MSTRG.12434	8	1	19.0332	483771	321734	400671	572155	564109	373666	378087	375383	464229	341058	706931	614941	580360	712709	976465	1.02428e+06
MSTRG.12447	6	1	50.9677	403919	263229	237835	416520	504359	457793	453886	400112	629898	573605	402837	397655	301937	380319	529478	574815
MSTRG.12471	12	1	31.8436	9.32903e+06	6.89676e+06	6.1889e+06	7.7309e+06	8.75611e+06	7.25906e+06	9.29141e+06	7.47735e+06	9.96091e+06	7.91919e+06	1.73686e+07	1.48412e+07	1.58109e+07	1.51794e+07	2.22972e+07	1.80799e+07
MSTRG.1248	2	0.9971	20.3883	47557.6	31741.4	38807.3	3789.12	3522.78	58316.4	72233.3	50022.5	6706.97	10705.4	383875	387829	297982	8836.52	2186.38	0
MSTRG.12488	4	1	8.82353	43447.5	44167.3	50973.5	54739.3	56429.2	68429.7	80148.2	60327.1	100895	102835	11415.4	13620.8	11318.5	12265.7	13512.3	11392.3
MSTRG.1249	30	1	50.6696	1.06159e+06	703136	1.06654e+06	112966	204882	852388	830270	833261	158275	123145	458356	488910	506324	125422	214316	144349
MSTRG.12497	40	1	36.9074	9.87272e+06	6.92839e+06	8.42693e+06	9.87727e+06	1.24281e+07	1.0459e+07	1.0824e+07	9.27188e+06	1.46969e+07	1.20916e+07	1.20871e+07	9.97977e+06	9.5681e+06	1.08915e+07	1.5044e+07	1.2542e+07
MSTRG.1250	30	1	74.2553	7.25889e+07	4.91811e+07	5.14888e+07	6.92828e+07	9.01414e+07	5.73394e+07	7.04111e+07	5.43804e+07	8.80015e+07	7.4827e+07	6.8073e+07	6.06423e+07	5.88464e+07	6.51458e+07	9.84868e+07	8.55599e+07
MSTRG.12505	3	0.9994	12.5373	186357	203500	176746	161353	200029	125505	261892	242193	190030	224183	156449	134097	149431	114872	172386	108958
MSTRG.1253	4	1	11.3314	136025	89291	79286.2	108479	151427	112211	97204.4	100540	144738	94499.2	117269	89648.2	88718	92296.8	154816	144540
MSTRG.12534	10	1	54.9505	1.83904e+06	1.32815e+06	1.56758e+06	1.90522e+06	2.05884e+06	1.19586e+06	1.22411e+06	1.12236e+06	1.56404e+06	1.36198e+06	1.55744e+06	1.1885e+06	1.22631e+06	1.24355e+06	1.80366e+06	1.83479e+06
MSTRG.1255	4	1	63.0631	1.00855e+06	552126	816841	1.11558e+06	1.2769e+06	602052	820141	726265	1.17631e+06	1.10807e+06	953851	654420	628887	850810	1.05757e+06	999010
MSTRG.12554	11	1	19.5783	59674.1	48799.2	65050.4	33349.8	50168.4	36566.6	45788.4	34410.3	51986.4	54238	23523.3	21543.6	20339.4	24715.9	34463.9	28611.6
MSTRG.1256	4	1	9.13706	69396.5	46210.7	57874.5	83216.5	72896.8	57147.1	56940.1	52480.4	79667.6	78628.5	84624.3	47727.2	60952.8	89296.2	127060	109374
MSTRG.1257	10	1	39.313	5.27931e+06	4.13893e+06	3.65298e+06	5.66098e+06	5.93835e+06	5.21563e+06	5.82897e+06	5.69455e+06	8.78907e+06	9.94153e+06	2.31697e+06	1.81873e+06	1.89673e+06	2.64009e+06	3.17064e+06	3.12521e+06
MSTRG.126	31	1	63.4921	2.5631e+07	1.85299e+07	2.267e+07	5.53912e+06	8.37969e+06	3.18622e+07	3.80245e+07	3.31994e+07	1.04451e+07	7.60938e+06	3.19145e+07	3.15001e+07	3.37587e+07	7.28839e+06	1.11205e+07	9.76636e+06
MSTRG.1260	7	1	18.2432	86118	66323.7	74507.5	116493	118562	86989.1	105063	90706.4	114472	87019.1	74090.6	65858.3	59197.4	57401.4	87871.6	83156.5
MSTRG.12604	6	1	68.6747	1.47097e+06	717020	1.0262e+06	1.2469e+06	1.52437e+06	505575	362946	255958	519717	217034	437537	351180	566956	733301	807602	656795
MSTRG.12611	9	1	32.8982	2.69629e+06	2.4267e+06	2.73758e+06	2.06185e+06	2.66495e+06	3.57727e+06	3.13261e+06	2.63807e+06	2.6046e+06	2.23948e+06	4.2128e+06	3.50128e+06	3.93423e+06	3.28105e+06	4.85933e+06	4.17269e+06
MSTRG.12615	5	1	14.8515	274739	193426	255834	239922	327066	248809	262246	256465	321994	280124	363209	276363	275150	297065	419368	351700
MSTRG.12616	7	1	24.4275	1.66018e+06	1.29891e+06	1.45819e+06	1.89003e+06	2.45957e+06	1.15603e+06	1.60414e+06	1.41233e+06	2.08961e+06	1.63796e+06	2.26823e+06	1.92333e+06	2.04912e+06	2.22737e+06	3.52716e+06	2.73509e+06
MSTRG.12619	5	1	30.8057	655008	569494	729623	414893	558464	362281	380716	367172	343100	249462	610894	427415	448445	291378	382907	320002
MSTRG.1262	37	1	45.2153	4.45453e+07	2.65743e+07	3.69301e+07	4.00826e+07	5.97515e+07	3.25977e+07	3.7646e+07	3.37488e+07	5.27879e+07	5.32339e+07	4.04871e+07	3.18968e+07	3.00234e+07	3.61167e+07	5.23475e+07	4.93746e+07
MSTRG.12637	6	1	21.9355	450032	389580	444943	512984	648855	227180	229338	197432	319948	284822	690364	520606	536157	601468	831302	700314
MSTRG.12639	16	1	43.2749	2.51189e+06	2.11029e+06	1.59803e+06	2.94535e+06	3.15744e+06	2.52014e+06	2.23755e+06	2.24561e+06	3.44189e+06	2.65313e+06	2.35121e+06	2.28079e+06	1.53918e+06	2.65164e+06	3.5375e+06	2.78885e+06
MSTRG.12666	21	1	42.2371	4.72297e+06	2.87952e+06	3.80657e+06	3.1933e+06	4.43398e+06	4.46148e+06	5.11071e+06	4.84271e+06	4.30849e+06	3.49652e+06	4.41662e+06	3.83659e+06	3.64922e+06	3.52258e+06	5.27363e+06	4.66591e+06
MSTRG.12669	15	1	43.8972	4.05541e+06	2.87652e+06	3.38519e+06	3.34754e+06	4.83592e+06	3.08725e+06	3.09838e+06	3.03843e+06	4.36918e+06	3.60271e+06	3.4246e+06	3.26158e+06	2.89896e+06	3.18823e+06	5.02191e+06	3.36196e+06
MSTRG.12676	12	1	42.6768	817624	701711	597396	964141	949768	762203	733258	722848	1.03953e+06	1.02349e+06	705005	561767	478717	704238	1.08353e+06	1.04715e+06
MSTRG.12687	16	1	13.3663	407844	276390	402255	417609	498561	322132	509812	440061	492235	592017	467258	349779	384499	345127	529996	439449
MSTRG.12722	14	1	16.8317	578198	392636	462509	555378	727847	397491	401907	311863	532077	441303	403238	397484	309854	379468	655574	480084
MSTRG.1273	17	1	26.793	7.91037e+06	5.37778e+06	6.30492e+06	8.03491e+06	8.51187e+06	3.48109e+06	3.6336e+06	3.68133e+06	4.88844e+06	3.29134e+06	1.07295e+07	1.05758e+07	9.42793e+06	9.86777e+06	1.51564e+07	1.37932e+07
MSTRG.12740	35	1	31.7579	7.10913e+06	4.57631e+06	7.00085e+06	5.13432e+06	7.48111e+06	6.3065e+06	5.49642e+06	4.96093e+06	6.60157e+06	4.95632e+06	5.31482e+06	4.30359e+06	4.82731e+06	5.05696e+06	7.17596e+06	6.06626e+06
MSTRG.12743	27	1	52.4345	1.70426e+06	1.36421e+06	1.06334e+06	1.66205e+06	1.76032e+06	1.12447e+06	1.16665e+06	1.04042e+06	1.56357e+06	1.31734e+06	531326	503517	468185	353988	574667	507586
MSTRG.12750	14	0.9999	13.8638	234042	149336	195551	205237	239692	212687	226178	241824	239951	167587	298159	287975	276289	226016	346530	287155
MSTRG.12799	6	0.9991	10.9499	97308.8	63654.5	48167.8	82428.9	85187.1	97744.6	107405	116112	131997	110813	6207.63	4540.44	3304.7	7077.36	4725.49	9983.14
MSTRG.128	5	1	67.0588	268602	227346	316061	182548	254277	288318	245462	212292	228160	222909	358875	325898	322402	242644	313716	303961
MSTRG.12810	9	1	9.25197	441174	314768	369678	376660	551273	472732	442394	391183	555920	440018	430561	440730	383799	464366	634112	528020
MSTRG.12822	2	1	15.4472	695021	528855	409510	887810	938343	433142	569249	493135	918483	880390	550116	479137	253611	484691	735011	656137
MSTRG.12824	14	1	37.3576	4.07812e+06	2.84878e+06	3.10286e+06	4.41142e+06	4.80356e+06	3.29592e+06	4.06791e+06	4.047e+06	5.5811e+06	4.92455e+06	5.85312e+06	4.54883e+06	4.28219e+06	5.30605e+06	7.41163e+06	6.99224e+06
MSTRG.12835	6	1	22.0833	273376	191702	279399	239884	311781	274018	276353	259364	428176	291728	345324	257723	349244	302521	449775	427387
MSTRG.12852	15	1	44.0162	2.34843e+06	1.48332e+06	2.13368e+06	1.77954e+06	2.45059e+06	1.93808e+06	2.00916e+06	1.8409e+06	2.77085e+06	1.9609e+06	2.60754e+06	2.28081e+06	2.57459e+06	2.47295e+06	3.22137e+06	2.96804e+06
MSTRG.1286	2	0.9995	14.1079	100499	68216.9	119924	78272.1	109202	98100.8	97297.8	105098	89418.4	77680.9	117885	115970	101962	93249.9	135980	120723
MSTRG.12874	2	1	31.0734	112649	102280	98147.7	111512	145783	1756.1	4521.57	2585.99	4603.53	6596.82	0	19222.6	8582.74	0	2177.26	0
MSTRG.1290	25	1	51.6981	9.90951e+06	6.24958e+06	8.87869e+06	8.73612e+06	1.07582e+07	9.02514e+06	1.10181e+07	9.97741e+06	1.24853e+07	1.0731e+07	1.41528e+07	1.2793e+07	1.14597e+07	1.09347e+07	1.6812e+07	1.38095e+07
MSTRG.12907	8	0.9989	4.17772	36419.4	46176.8	83134.8	9855.6	18223	54361.3	26958.4	18920.6	11684.2	17722.3	159068	100494	245501	61864.9	71844.9	111680
MSTRG.12951	4	1	37.3016	1.27503e+06	984865	1.47248e+06	629634	947879	1.2651e+06	1.31625e+06	1.09957e+06	907854	627495	1.05567e+06	954953	1.08892e+06	735675	1.07776e+06	1.01508e+06
MSTRG.12952	17	1	33.8858	1.82802e+06	1.59396e+06	1434300	2.04079e+06	2.0982e+06	1.58788e+06	1.93525e+06	1.83925e+06	2.72754e+06	2.06022e+06	2.00493e+06	1.89482e+06	1.653e+06	1.86118e+06	2.46693e+06	2.09e+06
MSTRG.12961	6	0.9976	51.9553	35652.4	31886	71248	9832.81	14545.8	21602.8	37983.9	33309.7	8968.79	7410.25	3389.71	3485.26	3825.45	3520.1	4963.95	5013.97
MSTRG.1297	7	1	17.9204	1.45435e+06	970540	1.16317e+06	1.24044e+06	1.70413e+06	1.7586e+06	1.5324e+06	1.43087e+06	1.98484e+06	1.43296e+06	1.19765e+06	1.14927e+06	1.21473e+06	1.20243e+06	1.54028e+06	1.44116e+06
MSTRG.1298	8	1	25.0554	321212	256686	281439	389699	377598	273910	349911	362580	485796	422627	444553	426908	355689	388801	573475	482736
MSTRG.1299	15	1	15.8716	127007	141811	164232	100046	123183	108147	124127	125375	93298	64038.3	165673	172230	190364	130753	152990	158995
MSTRG.13002	14	0.9982	46.0317	259349	274170	391385	22473.7	5187.13	168849	197880	89436.1	45844.4	29953.7	463959	368968	389326	81052.4	126190	168634
MSTRG.13006	10	1	7.2327	2217.66	1114.06	2389.68	2520.19	2002.53	2248.4	1854.33	3840.43	3331.09	3925.13	3238.55	3303.34	2814.41	3037.51	3243.78	3448.92
MSTRG.13007	39	1	26.1371	3.21277e+06	2.20588e+06	2.50021e+06	3.00813e+06	3.75921e+06	2.83681e+06	3.22457e+06	2.92905e+06	4.39264e+06	3.61534e+06	3.76205e+06	3.13112e+06	2.92804e+06	3.47734e+06	5.0273e+06	4.24884e+06
MSTRG.1301	14	1	47.1186	2.34636e+06	1.89698e+06	2.54776e+06	2.08133e+06	2.70389e+06	2.00284e+06	2.31604e+06	2.4052e+06	2.66623e+06	2.03192e+06	2.27836e+06	2.08705e+06	2.15584e+06	2.04771e+06	2.92484e+06	2.14729e+06
MSTRG.13010	7	1	14.0115	186187	108126	236856	79921.9	137528	73337.9	88045.3	87595.9	78155.3	79211.6	467610	472018	513793	298702	614127	558534
MSTRG.13016	16	1	31.6372	1.0642e+07	6.86829e+06	9.90067e+06	9.31336e+06	1.13386e+07	7.93584e+06	8141569	7.11779e+06	9.91307e+06	9.39202e+06	6.70906e+06	5.16898e+06	4.97116e+06	5.09604e+06	7.47983e+06	6.98229e+06
MSTRG.13019	11	1	59.7744	1.53924e+06	1.18424e+06	1.49121e+06	1.39243e+06	1.83841e+06	1.41361e+06	1.83742e+06	1.73898e+06	2.12748e+06	1.60937e+06	1.69848e+06	1.46271e+06	1.62537e+06	1.68141e+06	2.17751e+06	1.70233e+06
MSTRG.1302	15	1	25.7367	1.14685e+06	931068	1.0825e+06	1.2421e+06	1.3418e+06	998267	1.08647e+06	953584	1.3586e+06	1.3105e+06	1.25155e+06	1.02884e+06	957178	1.11315e+06	1.5646e+06	1.27591e+06
MSTRG.13034	10	1	23.4914	913128	565316	699266	783093	1.0269e+06	750562	811946	708956	1.13579e+06	906879	831385	666984	676123	724774	1.02674e+06	846367
MSTRG.13053	4	0.9938	7.28477	49767.3	38468.4	45018.8	63690.8	57825	26902.4	22991.8	31815.2	43031.7	26969.8	23171.3	18641.4	27707.4	26001.9	34440.5	31181.2
MSTRG.1306	15	1	48.1707	3.51542e+06	2.78886e+06	2.66398e+06	3.43121e+06	4.53043e+06	3.34723e+06	3.44536e+06	3.2206e+06	4.81349e+06	4.07232e+06	2.26196e+06	1.92794e+06	1.89052e+06	2175642	3.07796e+06	2.7548e+06
MSTRG.13060	8	1	19.0361	588836	429721	499998	916716	901906	348148	401028	362989	637027	632751	117969	109141	124548	150553	196697	170392
MSTRG.13061	2	0.9917	12.8342	291092	229807	100003	449936	440510	171115	187678	173438	326341	324064	197510	169023	115728	216603	394724	335664
MSTRG.13063	15	1	38.4	3.62957e+06	2.74729e+06	4.75173e+06	3.51666e+06	5.49561e+06	4.15246e+06	4.37172e+06	3.87974e+06	5.388e+06	4.12271e+06	3.14126e+06	2.48116e+06	2.83501e+06	2.89535e+06	3.99669e+06	3.29646e+06
MSTRG.13070	3	0.9996	4.21394	44256	72053.4	65394.8	46594.8	56058.4	64377.3	68367.5	61350.9	81300.8	48916.8	54478.2	57944.5	67546.2	64144.9	80344.3	77606.8
MSTRG.13072	22	1	53.5787	2.27668e+06	1.73141e+06	2.09982e+06	1.89035e+06	2.42973e+06	2.05082e+06	2.25356e+06	2.05698e+06	2.76541e+06	2.11781e+06	2.12907e+06	2.02804e+06	2055480	1.95617e+06	2.706e+06	2.31624e+06
MSTRG.13079	19	1	45.7883	1.12501e+07	8.60863e+06	1.63721e+07	4.64405e+06	8.81342e+06	8.69422e+06	1.38379e+07	1.22992e+07	7.69477e+06	5.35277e+06	1.17802e+07	1.21895e+07	1.52598e+07	7.76822e+06	1.10495e+07	1.07203e+07
MSTRG.1308	5	1	34.1818	235805	199569	195440	288842	393169	149362	256411	242364	96961.1	83372.6	1.09334e+06	1.27191e+06	979977	1.71409e+06	2.28881e+06	1.92285e+06
MSTRG.13080	3	1	19.2982	59794.1	56550.3	69487.3	47113.4	73506.6	65723	65996.7	56075	82084.2	62356	79510.8	84488.6	77779.9	74152.6	107964	82680.9
MSTRG.1309	25	1	41.7834	4.44424e+06	3.17849e+06	3.55748e+06	4.74894e+06	5.53998e+06	4.2664e+06	4.40414e+06	3.88369e+06	6.92398e+06	5.5404e+06	4.04402e+06	3.45774e+06	3.38484e+06	3.90632e+06	5.98123e+06	4.80823e+06
MSTRG.13108	25	1	62.1818	1.29718e+08	1.00698e+08	8.0316e+07	1.05221e+08	1.35764e+08	1.09343e+08	1.58768e+08	1.25372e+08	1.61291e+08	1.28347e+08	6.20588e+07	7.05196e+07	6.53404e+07	3.98244e+07	9.87611e+07	1.05523e+08
MSTRG.13109	7	0.9999	40.3846	919360	485499	1367096	909426	775263	6.47211e+06	5.25643e+06	3.8973e+06	6.89456e+06	3.40135e+06	4.36733e+06	3.55191e+06	3.89524e+06	3.3792e+06	4.14891e+06	3.57624e+06
MSTRG.1312	27	1	24.4774	3.56165e+06	2.7024e+06	3.60795e+06	3.33585e+06	4.4756e+06	3.86473e+06	4.0598e+06	3.35082e+06	5.27383e+06	3.88339e+06	4.67594e+06	4.07215e+06	4.21233e+06	4.24664e+06	5.85156e+06	4.63722e+06
MSTRG.13136	4	1	17.5896	127390	58697.6	102690	81000.8	97931.5	106311	106082	89810.2	100504	99446.1	76508.9	62397.8	55460.2	68100.7	108090	104412
MSTRG.13164	10	1	63.8037	9.27283e+06	5.53396e+06	5.8808e+06	8.5145e+06	1.08528e+07	6.70164e+06	7.47891e+06	7.6767e+06	9.27933e+06	8.48392e+06	6.06512e+06	5.00474e+06	4.8121e+06	8.41847e+06	1.03935e+07	9.30561e+06
MSTRG.13176	3	1	8.96739	478670	318772	930458	320675	402332	440262	391352	341682	435347	379440	609287	638127	731963	373502	501886	445438
MSTRG.13194	7	1	30.2419	726975	444954	535032	507070	754068	784439	896950	797723	991015	846881	651641	608537	650651	714554	1.00221e+06	718351
MSTRG.132	2	0.9945	16.5644	384483	261713	409076	212396	325362	124242	130018	125218	132037	86637.5	370361	225257	168792	371447	293165	159167
MSTRG.13244	14	1	52.2727	6.58406e+06	5.15945e+06	5.89533e+06	5.35724e+06	7.28636e+06	6.5061e+06	6.73065e+06	6.23563e+06	7.88123e+06	5.9019e+06	7.6513e+06	6.53264e+06	6.6099e+06	7.17927e+06	9.93093e+06	7.02656e+06
MSTRG.1325	28	1	94.1176	1.16928e+08	6.00434e+07	7.02747e+07	8.00756e+07	1.34234e+08	7.97929e+07	8.63109e+07	7.97201e+07	9.16975e+07	8.51933e+07	8.15513e+07	5.64027e+07	6.74096e+07	8.37858e+07	1.15467e+08	9.28856e+07
MSTRG.13268	4	1	21.2928	487581	162728	456410	373343	607118	634647	561843	618667	733170	579746	40577.8	15363.5	2840.43	23991.3	20689.3	21881.9
MSTRG.1327	7	1	30.7087	1.09369e+06	804095	1.22694e+06	847088	1.02893e+06	609135	664519	660611	636821	518978	1.20399e+06	1.19941e+06	1.2281e+06	984508	1.3817e+06	1.31574e+06
MSTRG.13273	10	0.9962	36	225285	136618	209523	169925	193058	420705	479596	493014	488091	360398	510881	500235	392776	435972	520653	388872
MSTRG.13305	10	1	29.9233	589686	471352	530508	670115	868363	770441	677086	653779	960272	742656	741313	678227	629230	768335	1.03436e+06	875166
MSTRG.13306	3	1	13.522	22248.4	44199.6	27207.7	19364.1	30906.5	26019.5	28467.2	26105	23541.9	19599.9	39534.2	30841.1	23849.6	27057.3	33704.8	17421
MSTRG.13315	12	1	39.2405	706290	544301	601252	605173	829676	451678	641952	644594	800849	590091	1.00175e+06	868040	802694	885912	1.12071e+06	900347
MSTRG.13326	3	0.9997	18.2266	157458	111158	165329	139480	159436	174588	169542	147733	235211	195536	154288	102965	151055	175048	206940	165890
MSTRG.1334	16	1	39.6774	1.73128e+07	1.38269e+07	1.2728e+07	1.61608e+07	2.19185e+07	2.00992e+07	2.45285e+07	2.21959e+07	2.6948e+07	2.18075e+07	1.34645e+07	1.22126e+07	9.69502e+06	1.64242e+07	2.0575e+07	1.47727e+07
MSTRG.13375	9	1	50.4505	5.43266e+06	4.61698e+06	5.07795e+06	5.40654e+06	7.60386e+06	5.87085e+06	6.29304e+06	5.69345e+06	8.33971e+06	6.20133e+06	7.29368e+06	6.24456e+06	6.8188e+06	7.29192e+06	9.79075e+06	7.34807e+06
MSTRG.1338	17	1	42.8571	2.3546e+06	1.8199e+06	2.16946e+06	2.85954e+06	3.1809e+06	2.21733e+06	2.33527e+06	2.10992e+06	3.00157e+06	2.41437e+06	3.07865e+06	2.55228e+06	2.56334e+06	2.88153e+06	4.12818e+06	3.69439e+06
MSTRG.1340	4	1	18.2648	186949	112059	153917	173287	197218	133544	133824	133330	179906	164554	182704	157538	170016	179628	250327	220912
MSTRG.1341	6	1	35.0746	2.81822e+06	1.99688e+06	2.4258e+06	2.99178e+06	3.47499e+06	2.0472e+06	2.51974e+06	2.3078e+06	3.47011e+06	2.75588e+06	3.37354e+06	2.92504e+06	2.5017e+06	2.93018e+06	4.50276e+06	4.35993e+06
MSTRG.13414	14	1	45.283	3.86844e+06	2.17037e+06	3.38853e+06	2.38418e+06	4.89269e+06	1.90266e+06	2.91716e+06	2.48219e+06	2.01117e+06	3.04124e+06	3.82672e+06	3.15247e+06	3.09859e+06	2.87775e+06	4.80537e+06	3.92105e+06
MSTRG.13418	2	0.9901	4.20475	27566	25645.1	31163.2	22138.6	24861.1	21099.2	28805.6	24026.2	31691.7	28296.2	31279.7	26664.5	24700.1	31117.4	22874.2	32871
MSTRG.1346	3	0.9991	47.6923	264744	163559	174529	69051.9	75073	106155	140717	94137.2	83064.4	75254.6	73722.2	76163.8	49338.9	49902.8	68423.2	41121
MSTRG.135	10	1	39.8754	2.61758e+06	1.22261e+06	1.93785e+06	1.42863e+06	2.0302e+06	1.28218e+06	2.0344e+06	1.54392e+06	1.14637e+06	933358	2.76645e+06	2.53799e+06	2.56383e+06	2.34982e+06	2.84131e+06	2.76367e+06
MSTRG.1350	3	0.9893	10.733	351938	245979	415143	296284	417111	204155	284905	201613	404976	302204	310093	276057	276294	274482	541428	458474
MSTRG.1352	44	1	61.6941	1.44531e+07	1.15234e+07	1.28848e+07	1.38668e+07	1.42503e+07	1.6595e+07	1.92383e+07	1.63136e+07	2.12429e+07	2.10526e+07	1.64691e+07	1.26877e+07	1.31122e+07	1.22581e+07	1.81252e+07	1.5321e+07
MSTRG.13530	12	1	48.2353	6.04926e+06	4.44537e+06	4.59523e+06	7.87988e+06	8.51406e+06	4.41337e+06	5.30793e+06	4.45832e+06	8.23497e+06	6.34392e+06	5.61082e+06	4.81345e+06	4.53551e+06	6.23009e+06	8.73308e+06	7.47265e+06
MSTRG.1355	9	1	38.0769	454687	352984	409721	577738	605459	515131	597619	547232	889080	701076	311062	329434	248369	338755	405951	401353
MSTRG.1358	3	0.9983	12.2047	135865	112891	599311	26272.1	35547	67740.8	55083.9	56339.5	26491.1	26276.6	240411	163545	283459	85276.9	90183.4	92786.6
MSTRG.1361	13	1	52.4444	4.00156e+06	2.85776e+06	3.69422e+06	1.95393e+06	3.79912e+06	3.28498e+06	5.38961e+06	5.25142e+06	3.06973e+06	3.25388e+06	5.33655e+06	4.46247e+06	4.51567e+06	3.34481e+06	4.65606e+06	3.53285e+06
MSTRG.1362	3	1	32.8244	1.45441e+06	1.0865e+06	635126	127701	54041.1	1.99901e+06	2.05614e+06	1.39803e+06	65889.9	37543.3	926232	808891	798574	13757.2	628	438.35
MSTRG.1365	6	1	24.5968	418988	307573	289728	256167	293227	286475	402897	359240	240398	185185	320455	343459	285941	181724	247889	284355
MSTRG.1377	13	1	71.134	2.70489e+07	1.83736e+07	1.82131e+07	2.84451e+07	3.60215e+07	2.55555e+07	2.70625e+07	2.6148e+07	3.65729e+07	3.36167e+07	2.97775e+07	2.31134e+07	2.27532e+07	3.1818e+07	4.44029e+07	3.88656e+07
MSTRG.1378	5	1	11.3379	681154	448628	703349	665724	996601	682358	627096	526545	865308	780428	434135	433059	570898	525566	633303	423731
MSTRG.1379	5	1	9.88764	278798	153073	217570	259714	323322	187285	171400	121038	230714	184209	636348	609197	619123	698725	882644	688132
MSTRG.13809	6	1	21.5017	493614	393449	417689	544378	496761	372413	366487	337982	499250	384546	467352	370521	329214	410361	639783	511704
MSTRG.1381	4	1	17.3134	163012	106824	233884	126524	158211	322593	292102	260072	453099	431572	159266	157129	274234	95294.6	108829	91065.9
MSTRG.13816	4	1	20.0913	1.56261e+06	859469	1.37937e+06	1.46671e+06	1.41803e+06	1.42759e+06	1.36766e+06	1.25324e+06	1.68507e+06	1.64317e+06	1.38837e+06	872453	1.40509e+06	1.24247e+06	1.68698e+06	1.66981e+06
MSTRG.1383	5	1	40	290205	183393	230892	211994	273618	199530	256817	208979	231578	269067	326680	227750	242027	230335	327858	340941
MSTRG.1386	5	1	5.01535	765998	496830	522283	102219	143448	1.50702e+06	1.38846e+06	1.29942e+06	41465.2	100854	394136	407668	400855	79262.3	77585.8	72039.5
MSTRG.1387	10	1	18.2777	802829	462168	606785	404912	569204	391931	522558	327951	266269	135579	3.07812e+06	2.54389e+06	2.57997e+06	2.67357e+06	3.11624e+06	2.95917e+06
MSTRG.1388	23	1	26.6082	4.17174e+06	2.99358e+06	3.43027e+06	3.05e+06	3.21222e+06	2.42139e+06	2.90217e+06	2.26484e+06	2.70595e+06	2.30047e+06	3.10107e+06	2.89621e+06	2.53705e+06	2200423	3.13384e+06	2.95419e+06
MSTRG.1389	7	1	31.8725	256592	268096	248695	290457	285499	252233	253438	196723	253573	193417	328220	278611	271264	264906	372437	323558
MSTRG.1390	6	1	13.5678	792918	514187	525866	733754	938465	599915	865675	812821	933772	813542	476779	467604	347428	584712	918922	710343
MSTRG.1395	15	1	56.5574	4.43019e+07	2.81034e+07	2.70356e+07	5.35779e+07	6.60515e+07	3.78751e+07	3.82118e+07	3.35573e+07	6.20902e+07	4.49261e+07	2.49817e+07	1.95156e+07	1.68049e+07	2.73043e+07	3.91502e+07	3.54583e+07
MSTRG.1396	1	0.9916	10.6383	95776.7	64831.9	85135.7	55434.8	96058.2	96687.5	77166	79159.7	114636	79857.2	74986.2	56368.2	59902.8	80849.1	127779	118992
MSTRG.1398	21	1	52.0095	2.1995e+07	1.77617e+07	1.96112e+07	2.3489e+07	2.50618e+07	1.959e+07	2.09898e+07	1.79642e+07	2.83564e+07	2.45968e+07	2.39444e+07	1.68061e+07	1.88395e+07	1.9473e+07	2.89485e+07	2.43818e+07
MSTRG.13986	5	1	9.43396	128394	86841.6	110393	137428	151078	119965	106765	116062	154193	112275	280446	217076	274904	154666	194681	169164
MSTRG.13994	10	1	27.2171	1.93778e+06	1.59114e+06	1.89328e+06	2.20952e+06	2.42403e+06	1.48636e+06	1.86912e+06	1.85657e+06	2.51007e+06	2.09103e+06	2.19426e+06	2.03307e+06	1.72567e+06	2.55691e+06	2.99889e+06	2.412e+06
MSTRG.13999	5	0.9985	21.0145	106430	59551.7	80031.9	39426.5	53167.2	64168	62345.1	50371.1	45196.1	29318.7	70074.2	47286.6	53294.8	58112.7	87666.3	77527.4
MSTRG.1401	114	1	87.25	2.17867e+07	1.76869e+07	1.57333e+07	3.41345e+07	3.52639e+07	7.64649e+06	1.46575e+07	1.16104e+07	2.73062e+07	2.39681e+07	2.40787e+07	1.8275e+07	1.86595e+07	1.79217e+07	2.95051e+07	3.07619e+07
MSTRG.1402	7	1	10.828	369849	233695	376565	336362	389777	262441	285101	248238	368880	311507	446288	285790	252980	307872	379453	416822
MSTRG.14033	4	0.9941	8.69565	13201.7	9982.22	6689.54	2490.6	2259.15	6466.31	12653.5	7371.14	671.5	2099.59	10163.1	3315.06	4206.62	6035.04	3487.46	2581.06
MSTRG.14051	4	1	15.7088	144655	113146	149016	114032	191886	163482	157119	146940	222978	152356	182494	189021	171052	168427	235439	182707
MSTRG.1406	7	1	19.1268	311430	192829	256367	345355	347921	220992	241639	242514	306406	281487	269365	219451	211841	226811	351640	314031
MSTRG.14076	1	0.9916	21.0526	21521.3	9545.02	0	28759.9	25924.2	9084.41	8690.18	16228.2	22266.8	18355.4	0	0	0	0	0	2576.79
MSTRG.14081	3	0.9992	30.3922	1.22783e+06	2.84435e+06	2.53192e+06	354083	53819	2.16551e+06	2.3451e+06	1.43961e+06	121905	196726	609355	1.55184e+06	2.04023e+06	5704.25	194774	142214
MSTRG.14102	3	1	8.96226	92908.1	64177.3	81966.1	58207.1	95324.6	65698.1	67177.8	64500.5	68109.5	56008.7	109899	75532	82434.5	52055.6	62222.8	67496.7
MSTRG.1412	5	1	16.9082	47817.8	41938.9	40534.2	36221.8	46382.5	49761	37071.8	27885.5	55352.5	27039.6	38955.6	36849.2	48395.2	33636.3	51175	51372.8
MSTRG.1413	26	1	62.1359	7.80347e+06	6.48575e+06	7.14469e+06	8.60778e+06	1.16888e+07	8.23402e+06	8.78461e+06	8.02334e+06	1.14342e+07	1.0231e+07	1.08802e+07	8.82145e+06	8.96719e+06	8.79242e+06	1.32287e+07	1.05205e+07
MSTRG.14138	3	1	18.0124	377813	310608	130768	520285	687832	504354	634470	654749	765434	687781	539291	640947	596979	676121	992748	609866
MSTRG.14143	3	1	42.5197	2.10791e+06	1.51427e+06	1.92758e+06	2.04961e+06	3.00177e+06	2.36213e+06	2.16511e+06	2.09013e+06	2.91876e+06	2.22264e+06	3.19415e+06	2.72771e+06	2.82927e+06	3.31027e+06	4.31074e+06	3.15969e+06
MSTRG.14149	5	1	25	476126	319707	323886	430288	576933	386839	449141	435821	581447	512360	495900	417266	369267	512883	717030	696880
MSTRG.14152	24	1	66.9767	2.49997e+07	1.77681e+07	1.88312e+07	3.01824e+07	3.44692e+07	2.27923e+07	2.48384e+07	2.17023e+07	3.34948e+07	2.65182e+07	2.46933e+07	2.12856e+07	1.97672e+07	2.18747e+07	3.1333e+07	2.4568e+07
MSTRG.14159	9	1	66.4557	3.96735e+06	2.56995e+06	3.05868e+06	3.20588e+06	4.83164e+06	3.73938e+06	4.19383e+06	3.87439e+06	5.01959e+06	4.59458e+06	4.86203e+06	4.18287e+06	4.92762e+06	4.75712e+06	7.20242e+06	6.30991e+06
MSTRG.14162	7	1	34.8259	1.53308e+06	911401	1.24347e+06	1.26486e+06	1.93214e+06	1.38832e+06	1.4144e+06	1.3524e+06	2.04698e+06	1.55449e+06	1.37945e+06	1.11971e+06	1266434	1.46026e+06	2.03535e+06	1.59087e+06
MSTRG.14174	6	1	54.7009	1.70486e+06	1.60164e+06	1.4946e+06	1.67244e+06	1.77172e+06	1.34263e+06	1.79213e+06	1.34011e+06	2.15072e+06	1.66545e+06	1.84677e+06	1.53448e+06	1.71901e+06	1.80648e+06	2.07356e+06	1.73926e+06
MSTRG.14184	7	1	12.5908	56307.7	30283.7	49221.1	58883.9	66632.4	51840.2	63221.7	64049.4	68991.8	78300.9	2782.05	968.61	3385.26	656.07	4798.84	9996.9
MSTRG.14190	4	1	17.0732	1.61687e+06	1.16346e+06	1.29003e+06	1.29704e+06	2.18057e+06	1.27076e+06	1.87553e+06	1.83691e+06	1.92633e+06	1.87522e+06	1.8253e+06	1.63817e+06	1.2094e+06	1.72665e+06	2.56362e+06	1.6661e+06
MSTRG.142	28	1	62.9845	3.79486e+06	2.87811e+06	3.18632e+06	4074524	4.66069e+06	3.91197e+06	3.82411e+06	3.4511e+06	5.27721e+06	4.82201e+06	4.93541e+06	4.3165e+06	3.86316e+06	4.60707e+06	6.30431e+06	5.2177e+06
MSTRG.14213	12	0.9974	59.447	197981	169504	175180	108756	158460	170537	150768	110221	99181.6	85232.5	155683	136593	91319.6	141626	183477	169217
MSTRG.14238	2	0.998	4.74308	48219.2	144032	45781.7	33694.7	20133.4	37754.2	56921.2	42530.2	29760.2	21214.9	121613	88218	62352.1	73705	117597	125594
MSTRG.1424	6	1	32.1586	1.59927e+06	1.11057e+06	1.3221e+06	655937	988786	1.56536e+06	1.36749e+06	1.25159e+06	507919	349928	1.81409e+06	1.66172e+06	1.64477e+06	1.28899e+06	1.72125e+06	1.43462e+06
MSTRG.1429	2	0.9988	10.929	360269	383095	367823	27480.6	35118.9	370586	442083	268009	20163.2	4821.91	7298.6	7949.98	3745.06	7644.97	6580.94	4608.61
MSTRG.1430	2	0.9993	5.98007	344381	274833	263307	250800	303029	72511.7	61950.9	87766.4	89921.8	74315.5	85350.6	95458.3	46617.2	93803.4	121992	140296
MSTRG.1433	30	1	45.8156	4.90382e+06	3.14864e+06	4.34208e+06	4.20902e+06	5.5947e+06	3.90443e+06	4.07172e+06	3.78121e+06	5.30667e+06	3.95439e+06	4.57025e+06	3.98048e+06	4.27388e+06	4.44425e+06	6.22257e+06	4.83875e+06
MSTRG.1438	90	1	72.7402	1.06628e+08	74056901	8.44325e+07	1.03508e+08	1.37554e+08	8.12805e+07	9.21851e+07	8.44464e+07	1.25239e+08	1.01728e+08	7.48439e+07	6.13119e+07	6.30379e+07	6.89355e+07	1.01819e+08	8.17911e+07
MSTRG.1442	28	1	37.9863	4.56203e+06	3.74969e+06	3.37056e+06	5.28416e+06	5.60825e+06	3.63099e+06	4.3108e+06	3.27641e+06	5698948	5.67066e+06	3.15523e+06	2.54866e+06	2.58834e+06	3.30596e+06	4.10992e+06	3.56197e+06
MSTRG.1444	8	1	18.927	722069	547164	533804	847501	794355	502424	599582	586556	888004	716909	866847	746322	720346	834143	1.20746e+06	1.09209e+06
MSTRG.1446	2	0.9991	23.9316	7793.51	7258.64	5081.75	7280.9	7400.37	5779.5	6431.71	5002.52	5328.01	3838.93	10669.2	4787.48	5327.66	8832.77	9500.1	9877.93
MSTRG.1452	35	1	59.3023	1.2118e+07	1.22836e+07	2.05702e+07	5.36284e+06	1.17417e+07	1.93089e+07	3.67847e+07	3.34469e+07	1.98913e+07	1.31339e+07	1.08712e+07	8.48497e+06	7.64135e+06	6.55602e+06	7.09785e+06	6.05249e+06
MSTRG.1454	13	1	51.0135	9.29365e+06	6.57107e+06	9.1024e+06	4.94011e+06	9.35923e+06	6.38849e+06	5.9852e+06	6.15932e+06	6.66036e+06	3.99057e+06	5.11455e+06	4.75418e+06	5.18517e+06	4.4454e+06	5.38621e+06	5.01883e+06
MSTRG.1460	15	1	17.4553	2.00893e+06	1.50794e+06	1.36446e+06	1.98679e+06	2.3096e+06	1.34245e+06	1.35879e+06	1.25287e+06	1.77642e+06	1.54077e+06	2.25855e+06	1.83114e+06	1.70513e+06	2.30695e+06	3.61209e+06	3.35059e+06
MSTRG.1462	66	1	59.6357	9.60249e+07	6.25183e+07	8.41534e+07	9.02409e+07	1.34196e+08	6.51807e+07	8.19585e+07	7.476e+07	9.97771e+07	8.85849e+07	9.33339e+07	6.94972e+07	6.91174e+07	9.04373e+07	1.23106e+08	1.00476e+08
MSTRG.1463	8	1	31.4961	3.82492e+06	2.15504e+06	3.24126e+06	2.53201e+06	4.38503e+06	2.77429e+06	3.02517e+06	2.87861e+06	3.79961e+06	3.19491e+06	3.38215e+06	2.7792e+06	3.18707e+06	3.42845e+06	4.74994e+06	4.38607e+06
MSTRG.1464	5	1	11.3636	441465	419962	570241	466268	714703	555937	569620	474018	705588	513460	438988	396338	366422	407562	588390	381770
MSTRG.1470	8	1	43.8462	4.22195e+07	2.7115e+07	3.93917e+07	7.96338e+06	7.35089e+06	1.58131e+07	1.55834e+07	1.55372e+07	6.68998e+06	4.42445e+06	9.02424e+06	1.01695e+07	9342450	3.71772e+06	4.47936e+06	3.29622e+06
MSTRG.1471	7	1	31.6129	3.59506e+06	2.64625e+06	2.98464e+06	4.21583e+06	4.48472e+06	1.65968e+06	1.94377e+06	1.76014e+06	2.51526e+06	2.44838e+06	2.98423e+06	3.11587e+06	2.78833e+06	3.15138e+06	4.37039e+06	3.90704e+06
MSTRG.1472	17	1	63.2258	1.44313e+08	8.71084e+07	5.06371e+07	1.59272e+08	2.41003e+08	9.1529e+07	1.23089e+08	1.08492e+08	1.70557e+08	1.5459e+08	7.14621e+07	6.01302e+07	4.11923e+07	1.27684e+08	1.8097e+08	1.64749e+08
MSTRG.1473	8	1	76.8519	1.53672e+06	1.00425e+06	921709	86560.8	165707	1.61011e+06	1.707e+06	1.4412e+06	76479.8	66075.9	52037.6	46677.9	38202.7	49282.3	37931	43159.3
MSTRG.1474	27	1	81.0811	1.35846e+07	1.13565e+07	1.32177e+07	1.45312e+07	1.62413e+07	1.04409e+07	1.32871e+07	1.24717e+07	1.64035e+07	1.3685e+07	2.73023e+07	2.41985e+07	2.02816e+07	2.07121e+07	3.13468e+07	2.63405e+07
MSTRG.1475	13	1	50	1.40071e+07	1.19967e+07	1.3234e+07	889905	1.1051e+06	1.50291e+07	1.87515e+07	1.36575e+07	742151	526642	90924.5	63894.4	98799.3	36676.8	51729.8	118664
MSTRG.1477	2	0.9996	16.1017	586453	341029	527717	400713	580023	140412	137311	203276	161210	127026	385167	368092	399248	424979	422645	467057
MSTRG.1482	26	1	48.7985	1.67693e+07	1.11654e+07	1.37954e+07	1.44973e+07	1.84209e+07	1.23249e+07	1.38763e+07	1.21382e+07	1.57072e+07	1.3679e+07	1.30885e+07	1.0171e+07	9.89143e+06	1.17899e+07	1.67978e+07	1.53797e+07
MSTRG.1485	6	1	11.6969	751834	471172	777929	390380	550137	300980	348850	314564	395712	286918	504263	483932	730504	354488	510785	523854
MSTRG.1493	11	1	24.8352	98017.3	138175	125281	113762	180104	172201	169355	161375	182551	160612	172063	135097	172018	142085	176221	186488
MSTRG.1495	3	1	31.25	1.18329e+06	580078	855588	824987	1.43216e+06	287030	529988	349043	235547	423061	815474	565267	749167	751277	958972	759805
MSTRG.1496	7	1	13.3333	141150	88136.6	180517	92377	122622	83065.4	83699.1	77122.3	77086	69021.2	137731	128945	135659	130108	179724	146186
MSTRG.150	44	1	51.9845	9.11954e+06	6.15209e+06	8.03626e+06	7.13073e+06	9.83776e+06	8.41623e+06	9.37743e+06	8.19827e+06	1.05566e+07	8.99131e+06	8.88628e+06	7.51728e+06	7.13716e+06	8.2244e+06	1.12956e+07	9.83124e+06
MSTRG.1506	23	1	52.5194	1.08166e+07	8.34895e+06	1.01148e+07	1.08691e+07	1.40961e+07	1.70755e+07	2.20539e+07	1.95959e+07	2.62703e+07	1.96244e+07	1.45972e+07	1.21339e+07	1.21605e+07	1.45687e+07	1.7837e+07	1.65243e+07
MSTRG.1507	15	1	30.5983	2.53332e+06	1.72164e+06	1.89859e+06	2.07394e+06	2.85971e+06	1.4964e+06	1.6044e+06	1.41132e+06	1.86269e+06	1.55071e+06	1.89841e+06	1.5622e+06	1.56849e+06	1.42394e+06	2.14794e+06	1.89809e+06
MSTRG.151	15	1	59.2157	2.08389e+07	1.46747e+07	1.7934e+07	2.00192e+07	2.40977e+07	2.2716e+07	2.78937e+07	2.60733e+07	2.94773e+07	2.40199e+07	2.27533e+07	2.0577e+07	2.01352e+07	2.02477e+07	2.96516e+07	2.64273e+07
MSTRG.1512	11	1	36.0614	3.21251e+06	2.54174e+06	3.93187e+06	3.13286e+06	3.5985e+06	2.43032e+06	2.69564e+06	2.48733e+06	2.36364e+06	1.82889e+06	4.53775e+06	3.61682e+06	4.39536e+06	2.81366e+06	3.89482e+06	3.3166e+06
MSTRG.1513	10	1	16.7197	774918	468347	707170	795324	869738	494300	605725	496060	795469	813283	862499	570483	612491	820166	1.03258e+06	858333
MSTRG.1516	12	1	71.6667	1.06689e+07	8.2756e+06	9.17544e+06	1.06992e+07	1.21003e+07	8.82779e+06	9.1934e+06	7.74282e+06	1.23383e+07	1.16456e+07	1.00551e+07	7.51289e+06	8.14696e+06	8.5068e+06	1.34548e+07	1.2034e+07
MSTRG.1518	7	1	16.4147	978337	753992	710605	979217	1.09377e+06	735592	887474	792192	1.2735e+06	974077	978404	832336	670504	983543	1.31663e+06	1.09794e+06
MSTRG.1525	15	1	16.8467	612153	524503	725600	453933	523330	305853	500168	438605	343578	190161	728403	790678	642593	501927	791689	779135
MSTRG.1527	6	1	18.1118	139116	116746	110288	141997	162456	83036.3	133185	121372	158394	138826	198600	177872	143735	168608	272508	241727
MSTRG.1528	2	1	11.5	485755	319531	394780	482188	574416	435035	435551	383656	559527	419088	382982	329955	278723	375435	510363	479796
MSTRG.1530	11	1	41.9708	1.00153e+07	6.54657e+06	5.80781e+06	7.40715e+06	1.01588e+07	8.22025e+06	8.28893e+06	7.21549e+06	6.89227e+06	5.1393e+06	8.52064e+06	8.10853e+06	7.81004e+06	5.59683e+06	8.33257e+06	7.17512e+06
MSTRG.1534	2	0.9983	8.04598	21040.7	16033.5	26034.6	17074.9	32650.3	20340.5	16470.3	19885.4	21809.3	17546.7	25516.8	23526.5	34102	25495.1	29410.8	23510.1
MSTRG.1540	5	0.9999	9.59596	44710	34875.8	48503.2	53981.6	63108.5	41857	40510.4	32577.5	35677.8	57847.1	54679	42983.3	33691.3	30914.2	49550.8	49178.1
MSTRG.1541	12	1	68.8235	4.98615e+07	3.27575e+07	3.3113e+07	4.26185e+07	6.496e+07	3.86861e+07	3.98361e+07	3.80888e+07	5.78527e+07	4.56329e+07	4.01596e+07	3.72502e+07	3.69398e+07	4.69759e+07	6.89802e+07	6.79218e+07
MSTRG.1543	5	1	10.8559	511888	292886	414624	378637	587169	307795	368724	395309	464991	396386	519792	468860	409448	540233	778907	653737
MSTRG.1547	21	1	41.3851	3.14792e+06	2.29042e+06	2.64412e+06	3.25272e+06	4.35824e+06	3.24039e+06	3.55752e+06	3.22318e+06	5.00632e+06	3.82643e+06	2.85641e+06	2.59858e+06	2.64265e+06	3.02947e+06	4.09999e+06	3.64516e+06
MSTRG.1554	5	0.9998	25.4545	64563.1	27206	49717.3	18210.6	35604.2	31138.8	32808.3	25857.2	20047.8	27732.5	76254.3	45192.2	54704.4	57569.6	78610.9	79719.7
MSTRG.1560	5	1	37.1951	6.83629e+06	5.72561e+06	7.49906e+06	4.94431e+06	9.09782e+06	3.30761e+06	8.23746e+06	8.3561e+06	6.39054e+06	5.15425e+06	7.18686e+06	7.96119e+06	7.42032e+06	5.00237e+06	1.06696e+07	6.27647e+06
MSTRG.1561	4	1	22.5352	89529.6	67035.3	98375.8	106985	104870	126814	110624	121210	147776	100081	193139	172230	138802	111964	138040	113579
MSTRG.1564	6	1	20.3438	637890	468032	551931	571947	599299	527593	547293	586000	576969	530659	839824	669171	646485	658632	891316	702976
MSTRG.1567	7	1	35.2436	522571	427569	828511	445195	557738	348562	328057	310642	474076	340326	602665	530027	584439	392445	544829	429973
MSTRG.1570	5	1	51.145	3.69881e+06	3.14841e+06	4.60808e+06	873112	1.23397e+06	3.21815e+06	3.26448e+06	2.92935e+06	1.27535e+06	791198	4.43609e+06	3.38857e+06	4.39174e+06	1.72923e+06	2.9506e+06	1.89325e+06
MSTRG.1573	4	0.9995	5.62201	9946.76	8727.53	15783.5	8064.57	8594.01	6619.44	9445.92	6184.72	7688.03	7156.31	8091.6	7416.39	4057.36	5258.73	9730.81	9064.05
MSTRG.1575	4	0.9999	8.05687	5173	3329.95	1997.79	3148.07	5786.75	4760.19	4015.9	4188.24	3653.54	4535.43	3733.25	5682.14	2090.57	3950.68	5216.26	4495.99
MSTRG.1576	22	1	72.381	5.23771e+06	4.02673e+06	4.43296e+06	4.72741e+06	6.13621e+06	5.16383e+06	5.59658e+06	4.92479e+06	7.79052e+06	6.20284e+06	6.009e+06	5.00699e+06	5.2188e+06	5.28138e+06	8.71483e+06	6.40374e+06
MSTRG.1578	8	1	27.3006	389226	265898	342426	388633	460323	350483	385161	348933	511074	547683	442777	320241	338036	353813	480427	508755
MSTRG.1582	8	1	48.6891	822760	665372	623459	839852	908368	592776	586232	561289	898546	671267	859305	669882	616269	751204	1.08294e+06	974398
MSTRG.1583	6	1	33.2215	42554.8	46331.6	62508.5	52779.9	63920.5	10750.7	21063	13466.6	25899.8	26188	799442	892174	706534	857678	1.40992e+06	1.01812e+06
MSTRG.1585	4	1	38.1443	377555	230434	321493	354371	360791	294014	320250	286949	410443	337869	435350	247167	321948	313380	501608	496824
MSTRG.1586	16	1	48.3495	2.0836e+06	1.50724e+06	1.7817e+06	1.96899e+06	2.74462e+06	1.69639e+06	1.86356e+06	1.67795e+06	2.45213e+06	2.44389e+06	1.92018e+06	1.52363e+06	1.53058e+06	1.56245e+06	2.40582e+06	2.09573e+06
MSTRG.1587	2	1	12.3506	1.41491e+06	1.01671e+06	1.0986e+06	1.55033e+06	1.65424e+06	912056	972117	854079	1.40933e+06	1.40131e+06	1.3127e+06	773438	914314	910383	1.45709e+06	1.42014e+06
MSTRG.159	3	1	10.0372	2.76369e+06	2.02969e+06	3.20915e+06	1.54329e+06	2.30261e+06	3.07148e+06	4.0101e+06	3.73925e+06	3.1546e+06	1.86791e+06	1.21985e+06	891445	878640	1.09783e+06	1.20205e+06	1.37022e+06
MSTRG.1594	6	0.9996	29.7619	994615	514081	765806	706902	1.12662e+06	801477	932654	776751	1.1565e+06	1.06282e+06	945004	709590	711534	947852	1.46733e+06	1.00323e+06
MSTRG.16	2	0.999	18.4713	318518	198411	296888	250636	297209	457354	433500	335193	513741	472727	362371	334194	347412	363541	522141	323892
MSTRG.1601	15	1	32.9268	3.19061e+06	2.41162e+06	2.95187e+06	2.81792e+06	3.48882e+06	2.97531e+06	3.24603e+06	2.95582e+06	4.0084e+06	3.83332e+06	3.01017e+06	2.34593e+06	2.2602e+06	2.36528e+06	3.25167e+06	2.9047e+06
MSTRG.1604	8	1	31.3993	1.07907e+06	751954	1.05433e+06	1.18602e+06	1.41018e+06	1.1135e+06	1.14791e+06	1.0412e+06	1.46744e+06	1.40973e+06	1.3104e+06	1.11629e+06	1.0985e+06	1.15751e+06	1.77855e+06	1.50223e+06
MSTRG.1605	15	1	31.5596	839956	877369	1.19775e+06	499452	806241	712255	943511	893470	677899	583802	620281	488671	423104	397820	473882	444323
MSTRG.1606	4	0.9983	9.03084	23830.1	25866.6	26858.7	26505.8	41551	21053.7	35012.2	40047.4	45584.8	22368.9	37695.1	29940.3	30869.9	22926.6	45871.4	33768.2
MSTRG.1607	3	0.9887	12.782	16527.3	16628.6	18654.6	10035	21153.2	11994.8	14687.3	13497.6	11875.4	9666.09	20711.4	16166.1	22160.7	14631.3	21398.8	13917.8
MSTRG.1611	4	1	7.17132	163416	126632	140508	162190	233138	166971	197499	164262	253744	186597	177847	154375	131942	173733	239366	181785
MSTRG.1613	5	1	9.78044	111647	92378.3	86785.4	79677.3	120639	125198	89888.7	77790.7	122227	64872	94239.6	86750.5	94870.1	90978.4	136886	129360
MSTRG.1614	4	0.9927	28.75	87120.8	61183.4	18516.4	189408	179565	86097.4	104286	110003	169163	178047	43713.7	48447.5	18252.6	137424	189900	160603
MSTRG.1622	4	1	20.7018	111879	98685.2	154138	110440	139374	113610	143817	116027	151319	117127	113541	101634	118297	83815	95101.6	76876.9
MSTRG.1623	7	1	34.0782	47433.3	56293.4	46034.8	49064	57456	45635.2	44618.1	35106.5	62033.5	53228.6	41541.2	50132.8	44117.2	58767.6	57713.7	51297.3
MSTRG.1626	47	1	70.5411	1.02229e+08	6.96169e+07	7.65567e+07	9.93536e+07	1.28412e+08	7.25468e+07	7.68892e+07	7.4084e+07	1.03368e+08	9.96431e+07	5.56017e+07	4.67581e+07	4.79278e+07	5.48058e+07	8.4556e+07	7.35567e+07
MSTRG.163	7	1	49.2424	3.7783e+06	3.04935e+06	4.19739e+06	4.57033e+06	6.19676e+06	2.72503e+06	3.78441e+06	3.36203e+06	5.16869e+06	3.84069e+06	4.63377e+06	4.62366e+06	4.27631e+06	4.20644e+06	6.86928e+06	4.50076e+06
MSTRG.1633	3	0.9905	6.56109	6504.65	60340.2	21914.6	4892	4460.36	18630.7	22173.4	19905.3	11799.7	14532.8	53857.7	36649.8	19227.5	24511.4	21886.2	20989.4
MSTRG.1645	11	1	61.4232	3.39357e+06	2.91129e+06	3.60101e+06	2.64284e+06	4.12986e+06	2.09457e+06	2.52396e+06	2.54369e+06	2.26173e+06	1.94155e+06	1.64229e+06	2.14573e+06	1.97381e+06	1.55592e+06	2.35155e+06	2.06514e+06
MSTRG.1646	5	1	21.0243	417898	288023	258827	524367	617143	401838	473996	410477	563476	477230	386027	362021	255723	427309	590788	493280
MSTRG.165	41	1	71.8009	5.39107e+07	3.52292e+07	4.26748e+07	4.69693e+07	6.63901e+07	4.56235e+07	4.76289e+07	4.60653e+07	6.60241e+07	5.51345e+07	6.02234e+07	5.21981e+07	5.6578e+07	5.74816e+07	9.11652e+07	7.81187e+07
MSTRG.1653	2	0.9962	18.3673	1.47477e+06	1.18204e+06	1.40254e+06	1.46644e+06	1.50004e+06	1.00705e+06	1.16552e+06	995505	1.37937e+06	1.71488e+06	1.79304e+06	1.0137e+06	1.13512e+06	1.3664e+06	2.10404e+06	1.93159e+06
MSTRG.1657	37	1	33.8235	5.49626e+06	3.61123e+06	5.09397e+06	4.74127e+06	6.48007e+06	3.93838e+06	4.7574e+06	4.4704e+06	5.62696e+06	4.63373e+06	6.35281e+06	5.23265e+06	5.28667e+06	5.68782e+06	7.88574e+06	6.09711e+06
MSTRG.1658	7	1	49.3976	3.72117e+06	2.42195e+06	3.10166e+06	3.39237e+06	4.21717e+06	3.2614e+06	3.19817e+06	2.79978e+06	3.50194e+06	3.04174e+06	3.89016e+06	2715283	3.0745e+06	3.10337e+06	4.35766e+06	4.51118e+06
MSTRG.1659	5	1	72.093	3.19056e+06	2.32414e+06	3.15178e+06	2.69024e+06	3.81507e+06	2.60715e+06	2.82046e+06	2.36829e+06	3.62042e+06	2.81549e+06	2.96307e+06	2.32606e+06	2.85348e+06	3.1967e+06	4.22717e+06	3.5924e+06
MSTRG.1660	7	1	32.8571	1.10409e+06	751037	859416	1.36475e+06	1.30491e+06	849419	961639	967581	1.53609e+06	1.17736e+06	1.50016e+06	1.1761e+06	1.10279e+06	1.24677e+06	1.84995e+06	1786838
MSTRG.1664	4	1	17.7122	270036	234939	468608	190030	182290	184450	218311	156529	192609	137628	464656	313238	414483	201482	299392	304889
MSTRG.1666	6	1	28.7671	864605	615757	636736	766395	1.04818e+06	792896	861724	832686	1.11968e+06	900098	728124	762555	768437	878588	1.21119e+06	1.03571e+06
MSTRG.1667	9	1	54.6154	2.25558e+07	1.26935e+07	1.52158e+07	1.79722e+07	2.73869e+07	1.72419e+07	1.82472e+07	1.60826e+07	2.36721e+07	2.03123e+07	1.05534e+07	7.791e+06	8.01908e+06	1.18921e+07	1.83916e+07	1.79508e+07
MSTRG.167	39	1	54.2857	3.84087e+07	3.06291e+07	3.58574e+07	1.79637e+06	2.51776e+06	2.55032e+07	2.69104e+07	2.58754e+07	2.16521e+06	1.52255e+06	2.83245e+07	2.68614e+07	2.71983e+07	1.01914e+07	1.3562e+07	1.25525e+07
MSTRG.1684	3	0.9997	8.53933	100463	60925.3	39240.5	196981	239251	82700	89097.1	124622	210345	153127	67501.2	55800.8	38193.2	89605.8	148096	83644.7
MSTRG.1687	4	0.9964	22.5962	293847	205664	529478	111677	228312	150556	190467	252598	166667	99072.8	309006	318799	334229	159756	201104	128260
MSTRG.1690	4	0.9939	4.57934	15653	10275.1	13344.2	5836.5	5201.5	9651.14	9140.65	8745.22	4779.25	5685.21	3781.44	8139.28	5099.2	4345.81	7979.39	6448.42
MSTRG.1691	5	1	44.4444	1.36533e+06	1.2191e+06	1.50763e+06	1.32688e+06	2.11974e+06	1.42297e+06	1.66064e+06	1.46645e+06	1.86166e+06	1.32295e+06	2.04964e+06	1.96929e+06	2.12603e+06	2.06733e+06	2.68387e+06	2.04348e+06
MSTRG.1692	3	0.9999	14.7982	379343	333084	314913	331598	393254	150508	209485	242977	156863	103002	227356	239257	203048	309638	293146	345307
MSTRG.1694	9	1	43.8163	1.63201e+06	1.32128e+06	1251782	1.76794e+06	2.06106e+06	1.12718e+06	1.58524e+06	1.33368e+06	1.66358e+06	1.69356e+06	1.82124e+06	1.33644e+06	1.28442e+06	1.36504e+06	2.24987e+06	2.04847e+06
MSTRG.17	5	1	55.4545	1.49773e+06	1.23209e+06	1.262e+06	1.35444e+06	1.83389e+06	1.37063e+06	1.32981e+06	1.36032e+06	1.89875e+06	1.783e+06	1.70329e+06	1.21421e+06	1.25647e+06	1.42349e+06	1.95077e+06	1.75395e+06
MSTRG.1700	6	1	18.7919	1.48553e+06	1.1798e+06	1.33211e+06	1.39282e+06	1.65892e+06	1.34945e+06	1.31699e+06	1.20847e+06	1.47303e+06	1.19641e+06	1.35846e+06	1.05447e+06	1.03424e+06	1.16605e+06	1.60863e+06	1.49262e+06
MSTRG.1701	3	0.9989	5.84307	194041	125578	199260	154286	207897	196249	170267	156253	189610	150088	176005	162024	176515	171112	257972	230776
MSTRG.1709	16	1	43.2065	2.09164e+06	1.37841e+06	1.9861e+06	1.73339e+06	2.40316e+06	1.34462e+06	1.43337e+06	1.27394e+06	1.94065e+06	1.42877e+06	1.74662e+06	1.44629e+06	1.56852e+06	1.68594e+06	2.2982e+06	2.13568e+06
MSTRG.172	20	1	41.5673	7.97989e+06	6.12561e+06	6.90864e+06	7.23283e+06	9.13727e+06	1.11107e+07	1.21101e+07	9.67254e+06	1.37368e+07	1.15075e+07	9.71612e+06	7975557	7.66687e+06	8.32424e+06	11944975	9.76223e+06
MSTRG.1727	23	1	33.7056	874924	986199	1.51282e+06	495622	723650	554967	1.08766e+06	995697	696586	442843	2.08944e+06	2.41779e+06	2.96582e+06	1.30044e+06	1.44926e+06	1.49831e+06
MSTRG.1729	10	1	27.6347	1.76329e+06	1.26926e+06	1.51254e+06	1.65308e+06	2.37384e+06	1.48555e+06	1.51886e+06	1.39699e+06	2.02637e+06	1.75228e+06	1.82079e+06	1.41601e+06	1.4308e+06	1882957	2.57774e+06	1.97244e+06
MSTRG.1730	11	1	39.6465	1.56706e+06	1.17829e+06	1.29222e+06	1.29111e+06	1.5884e+06	1.33078e+06	1.31114e+06	1.19101e+06	1.73293e+06	1.55547e+06	1.72801e+06	1.62816e+06	1.37429e+06	1.35788e+06	1.94305e+06	1.86215e+06
MSTRG.1732	3	0.9999	2.24215	140274	115437	124833	126456	156226	102253	111400	112967	148421	183851	194684	130899	127579	119582	199505	180661
MSTRG.1736	17	1	41.4044	1.67181e+07	1.03315e+07	1.29128e+07	1.59124e+07	1.97502e+07	1.26602e+07	1.25584e+07	1.04757e+07	1.79908e+07	1.35547e+07	1.57412e+07	1.31069e+07	1.27727e+07	1.64252e+07	2.51796e+07	2.26408e+07
MSTRG.1737	9	1	42.0732	1.1019e+06	887260	1.02146e+06	1.35154e+06	1.25457e+06	979752	1.23086e+06	1.0147e+06	1.56219e+06	1.69053e+06	1.24838e+06	1.09068e+06	939920	917317	1.43961e+06	1392026
MSTRG.1738	16	1	37.6238	825196	610457	691574	969201	1.11617e+06	653193	738666	643994	941968	806011	833378	717597	629825	732196	1.0933e+06	1.02028e+06
MSTRG.1739	8	1	33.8095	5.76101e+06	4.10561e+06	4.2733e+06	7.46568e+06	6.94338e+06	2.18273e+06	2.33808e+06	1.99189e+06	3.69396e+06	3.63347e+06	4.3974e+06	4.07025e+06	3.65978e+06	4.41232e+06	7.10161e+06	6.2053e+06
MSTRG.1745	12	1	23.3945	179472	145947	171278	165196	220044	174898	187743	176022	236274	206193	233144	207104	200666	223021	287862	229395
MSTRG.1747	4	1	47.6744	89224.2	74921.6	70974.3	74267.2	92461.2	86867.9	88662.8	71142.5	100168	75483.6	114526	97448.6	84821.6	105573	114729	88548.3
MSTRG.1749	4	1	29.7872	4.61994e+06	3.61861e+06	3.03621e+06	6.01151e+06	6.49332e+06	4.00239e+06	4.0616e+06	3.43515e+06	6177648	5.94561e+06	4.15273e+06	2.54046e+06	2.81127e+06	3.62339e+06	4.86626e+06	4.38937e+06
MSTRG.1752	15	1	38.9247	2.47706e+06	1.97993e+06	2.08051e+06	2.30413e+06	3.43485e+06	2.01331e+06	2.07914e+06	1.65518e+06	2.62628e+06	2.0052e+06	607940	669501	447856	764615	1.03859e+06	800073
MSTRG.1753	33	1	62.2807	2.55394e+07	2.01826e+07	24408542	2.40882e+07	3.0272e+07	1.99021e+07	2.51179e+07	2.34743e+07	2.74416e+07	2.0207e+07	2.42664e+07	2.31754e+07	2.35077e+07	2.1025e+07	2.90536e+07	2.48928e+07
MSTRG.1754	3	1	12.0833	142018	102245	180509	119870	113230	66748.3	89926.7	128514	117247	121864	178879	135840	177800	92350.8	131911	99071.1
MSTRG.1756	6	1	29.1667	724532	491578	446121	975280	925814	733157	750240	659779	1.29265e+06	1.25195e+06	524789	336045	295448	432230	652020	610446
MSTRG.1760	24	1	41.1167	2.1877e+06	1.54556e+06	2.05444e+06	1.41064e+06	1.82155e+06	4.12396e+06	4.13908e+06	3.74837e+06	4.72545e+06	3.74363e+06	4.20495e+06	3.87325e+06	4.08028e+06	3.6802e+06	4.39633e+06	3.73159e+06
MSTRG.1764	5	1	20.1278	303001	254692	341131	280061	363952	354842	273594	288755	419141	284997	313443	295507	230493	288590	426946	304446
MSTRG.1767	15	1	59.2308	4.0705e+06	3.11361e+06	3.78831e+06	4.41754e+06	5.35898e+06	4.06011e+06	4.22869e+06	4.06964e+06	5.9983e+06	4.41922e+06	5.03981e+06	4.5044e+06	4.16405e+06	4.89518e+06	5.99093e+06	5.01946e+06
MSTRG.1769	7	1	14.881	163408	124334	140030	104472	135244	145183	155688	136201	128165	109636	82305	61332	58118.9	68013.7	88348.9	77198.6
MSTRG.1772	13	1	26.4062	1.83324e+06	1.65579e+06	1.81538e+06	1.18347e+06	1.40135e+06	1.65745e+06	2.12e+06	1.95561e+06	1.77681e+06	1.27644e+06	1.8805e+06	2.05037e+06	1.81184e+06	1.6928e+06	2.58935e+06	2.30089e+06
MSTRG.1773	20	1	50.5155	7.63308e+06	4.41694e+06	6.27708e+06	5.73688e+06	8.878e+06	5.5068e+06	5.59541e+06	5.80046e+06	6.75822e+06	5.78068e+06	8.7347e+06	6.4491e+06	8.33912e+06	8.02609e+06	1.29043e+07	1.05938e+07
MSTRG.1775	22	1	35.8333	5.48592e+06	3.80584e+06	3633993	3.73248e+06	4.45869e+06	5.22993e+06	5.64278e+06	4.64533e+06	4.57081e+06	3.52062e+06	4.3381e+06	3.85344e+06	3.50439e+06	3.36645e+06	5.62605e+06	4.70758e+06
MSTRG.178	5	1	21.4976	317526	186237	296608	278433	277591	196416	220697	205238	234266	173026	341154	317037	325101	237612	371452	344982
MSTRG.179	3	0.9986	13.8728	694750	426682	218518	898534	785152	704519	828548	700272	899159	825955	392335	378920	160986	656270	863773	839426
MSTRG.1842	26	1	58.8571	1.0667e+07	7.47505e+06	9.47322e+06	1.17176e+07	1.40464e+07	9.0747e+06	1.02368e+07	8.8494e+06	1.31775e+07	1.00341e+07	1.34911e+07	1.10323e+07	1.15131e+07	1.15415e+07	1.70501e+07	1.49812e+07
MSTRG.1853	1	0.9916	17.9104	88545.9	88722	60650	71806.8	92543	83901.8	80721.4	79453.3	90552.8	79823.4	86222.2	53624.2	48047.4	60530.3	76214.6	94010.5
MSTRG.1857	17	1	49.7976	1.57021e+06	1.11491e+06	1.34008e+06	1.44794e+06	1.94502e+06	1.51106e+06	1.60737e+06	1.39076e+06	1.93372e+06	1.57837e+06	1.82212e+06	1.55683e+06	1.62844e+06	1.84221e+06	2.48829e+06	2.00223e+06
MSTRG.1859	4	1	20.6897	419535	392174	389086	526014	521582	328450	299771	287479	463078	370858	193001	170860	199316	145190	294478	191113
MSTRG.1865	6	1	14.5969	163412	137092	148526	145608	159554	95552.1	153510	106370	192143	156486	152429	133922	132787	169348	194967	172958
MSTRG.1868	3	1	9.85507	14742.8	13709.6	15580.5	13345	19931	17515.1	15164.6	17590.2	23744.4	16806.1	12849.4	11300.6	12903.5	11184.3	17522.7	9330.04
MSTRG.187	10	1	31.6923	3.87034e+06	2.49619e+06	2.93017e+06	3.47076e+06	4.39214e+06	3.23033e+06	3.45253e+06	3.02543e+06	4.31435e+06	3.61234e+06	3.44158e+06	3.0551e+06	2.14555e+06	3.09086e+06	4.88464e+06	4.96978e+06
MSTRG.1871	5	1	9.60187	439295	348570	455333	385438	493223	345495	327791	324915	424573	259552	444097	426347	396782	380954	472441	344439
MSTRG.1873	18	1	63.75	6.60287e+06	4.96342e+06	5.17378e+06	6.16466e+06	7.57813e+06	5.69164e+06	6.18332e+06	5.81621e+06	8.10125e+06	6.17932e+06	7.35497e+06	6.38536e+06	5.8852e+06	6.76061e+06	9.71641e+06	7.90656e+06
MSTRG.1876	4	1	35.8779	224793	180253	182112	173183	169091	177672	198630	161995	202796	136030	75854.8	122044	109094	104979	99253.2	83191.6
MSTRG.1879	8	1	17.8571	248855	202296	267644	186416	213667	199930	201115	167330	200183	172197	216725	168494	159471	146083	214871	222007
MSTRG.1883	3	0.998	16.5919	117283	81460.8	111625	60954.4	148142	47145.7	166589	142680	123027	154549	114200	98942.5	124460	93893.1	88951	123666
MSTRG.1884	5	1	26.25	1.36105e+06	1.50062e+06	879430	3.45002e+06	2.86088e+06	112091	186026	191849	262876	253798	819861	657556	623504	1.01848e+06	1.4977e+06	1.27876e+06
MSTRG.1887	14	1	33.2589	2.11924e+06	2.12553e+06	1.96648e+06	3.09046e+06	3.32356e+06	948385	923986	911142	956948	871924	2.47978e+06	2.55394e+06	2.39829e+06	2.22797e+06	3.19817e+06	2.53744e+06
MSTRG.1890	20	1	50.5967	1.20712e+07	9.03195e+06	8.58743e+06	1.56753e+07	1.84708e+07	2.86155e+06	2.67649e+06	2.46915e+06	3.09214e+06	2.10006e+06	4.49666e+06	4.15948e+06	4.19746e+06	4.6219e+06	5.83409e+06	5.79616e+06
MSTRG.1891	11	1	30.0481	1.66952e+06	1.1843e+06	1.52291e+06	1.45795e+06	1.92995e+06	1.73909e+06	1.9644e+06	1.58908e+06	2.29808e+06	1.88188e+06	2.1754e+06	2.01105e+06	1.82425e+06	2.08682e+06	2.66865e+06	2.11837e+06
MSTRG.1892	5	1	24.1803	524609	441538	577492	454521	772780	233588	322817	301866	234463	160716	133047	120462	131109	96021.4	122098	124081
MSTRG.1894	10	1	41.6667	1.54254e+06	1.2436e+06	1.36976e+06	935799	989272	1.11023e+06	1.08171e+06	994899	988693	620510	2.60201e+06	3.0214e+06	2.43297e+06	2.47218e+06	3.54585e+06	3.16368e+06
MSTRG.1899	12	1	17.9551	710391	573325	660319	791282	938960	687496	614423	499654	805553	580981	1.04959e+06	843092	886773	903564	1.3351e+06	1.02965e+06
MSTRG.1905	4	0.9916	33.1288	27296.8	74532.2	19104	21203.1	44141.6	11343.6	16388.1	16764.6	14285.7	11315.4	19463.3	45463.7	28009.9	20442.1	21629.2	15255.5
MSTRG.1907	7	1	34.104	4.32291e+06	2.72489e+06	3.78009e+06	2.81871e+06	2.79009e+06	3.07252e+06	3.06546e+06	2.5469e+06	2.98765e+06	3.39776e+06	3.55311e+06	2.1427e+06	2.5044e+06	1.82003e+06	2.62141e+06	2.69816e+06
MSTRG.1914	12	1	40	8.91394e+06	9.91523e+06	1.07285e+07	817665	695542	9.87758e+06	1.36889e+07	5.81754e+06	641700	297998	5.65996e+06	3.70699e+06	2.81793e+06	184382	241576	154724
MSTRG.1915	10	1	17.5241	763421	534814	771639	681501	785583	899371	948725	732745	868219	708253	894174	766736	691591	656568	990372	922622
MSTRG.1918	13	1	79.7386	9.1674e+06	6.1961e+06	1.21341e+07	2.52942e+06	7.06369e+06	3.46872e+06	4.72406e+06	4.89181e+06	2.80808e+06	1.99532e+06	6.33209e+06	5.74182e+06	7.72691e+06	4.61944e+06	5.85377e+06	4.87749e+06
MSTRG.1921	4	0.9997	13.7324	119885	97665.6	127304	121465	133824	91075.2	89952.6	86755.8	112591	99223.3	75078.8	62123.1	80603.4	53962.7	87805.4	83936.6
MSTRG.1923	9	1	18.6275	867560	642560	950086	777957	1.02317e+06	816764	885410	819208	1.11722e+06	928623	1.129e+06	888615	958729	854620	1.28952e+06	1.14479e+06
MSTRG.1924	2	0.9939	2.64317	0	0	0	0	636.19	0	675	0	396.92	707.04	0	0	0	0	0	0
MSTRG.1926	2	0.9994	18.5714	89998.9	62158.9	84213.9	81441.3	115809	71122.7	82573.2	65456.3	111846	95348.1	97267.9	100324	63988.6	89890	157575	94635.4
MSTRG.193	5	1	6.30817	45454.6	26291.8	38699.7	40492.5	46165.7	81054.9	56027.1	46210.9	42517	35854.9	48063.5	43093.4	45807.2	37323.8	60122.1	59189.7
MSTRG.1931	10	1	57.4297	1.25853e+06	1.04453e+06	790167	1.69107e+06	1.7311e+06	1.64032e+06	2.39708e+06	2.46095e+06	2.93728e+06	3.3593e+06	1.67645e+06	1.53747e+06	1.40082e+06	1.99023e+06	2.60806e+06	2.25082e+06
MSTRG.1948	7	1	45.2229	1.56919e+06	978577	1.57788e+06	1.29049e+06	1.70904e+06	949403	1.27713e+06	1.22407e+06	1.237e+06	1.18759e+06	1.69687e+06	1.6623e+06	1.3424e+06	1.27973e+06	1.90558e+06	1.85066e+06
MSTRG.1950	5	1	61.2903	2.15094e+06	2.20685e+06	955504	2.73689e+06	3.24755e+06	583826	623784	674041	505991	328445	1.6719e+06	1.87479e+06	1.26805e+06	1.66489e+06	2.60044e+06	2.05398e+06
MSTRG.1951	2	0.9917	16.8831	40774.5	36875.9	35193.8	55281.4	74943.3	36259.6	49461.9	56560.6	69550.5	61899.2	66125.8	70910.1	58057.6	100060	104399	91072.8
MSTRG.1955	10	1	15.1556	87942.7	53470.1	60951.4	96539.6	95793.4	68676.3	72333.2	54866.9	75825.6	87504.6	91168.7	59645.6	57285.6	71494.5	81018.2	93322.2
MSTRG.1956	11	1	53.1818	1.86577e+07	1.72926e+07	2.32538e+07	1.97418e+07	3.15042e+07	1.98416e+07	1.65234e+07	1.69193e+07	2.17795e+07	1.92284e+07	1.91785e+07	1.63555e+07	1.76253e+07	1.7706e+07	2.75659e+07	1.75977e+07
MSTRG.1959	24	1	72.7763	2.20988e+07	1.38968e+07	2.07972e+07	1.85999e+07	2.76273e+07	1.66062e+07	2.03237e+07	1.90774e+07	2.26886e+07	1.75887e+07	2.16099e+07	1.80275e+07	2.11403e+07	1.97078e+07	2.96854e+07	2.41909e+07
MSTRG.196	4	0.9997	5.99251	240119	158695	237981	276711	282261	261083	241618	242427	328565	220374	345379	259364	246724	317056	486553	399650
MSTRG.1960	8	1	14.5969	53695.1	38192.7	64533.7	38608.4	52736.2	58229.8	55291.7	58342.7	49582.6	48017.2	60570	49117.8	54368.7	59515.5	67382.4	77034.7
MSTRG.1962	3	0.9955	4.55105	20335.5	13176.4	14554.7	24887.5	23583.5	17036.7	15771.1	15800.4	25465.3	28264.7	820.75	380.69	0	2057.08	2986.53	0
MSTRG.1968	2	0.9936	19.0751	44638.7	45132.8	33719.4	45462.2	64759.5	54473.6	65189	50983.9	66834.4	50915.2	59964.1	57585.3	55678.4	52629.7	57365.4	45405.7
MSTRG.1971	2	0.9961	5.43807	25830.5	18929.7	30219.8	19766.3	17795.3	14713	14026.1	17054.2	20937.2	10634.4	21917.6	18887.9	16320	19872.5	25061.1	16921.3
MSTRG.1972	9	1	50	822771	547502	742870	710613	837177	484730	521299	479875	656156	610877	818457	651736	615106	716558	1.04294e+06	935879
MSTRG.1980	2	0.9999	26.7327	54521.2	26264.4	47333.5	264230	202172	35498.6	83511.7	82922.4	242038	283325	50576	49090.3	35839.6	90641.9	146513	122112
MSTRG.1981	11	1	56.1538	1.45426e+06	1.14926e+06	1.55056e+06	99283.1	34708.5	1.4407e+06	1.61093e+06	1.55892e+06	146918	71607	1.84916e+06	1.74686e+06	1.7883e+06	23203.3	34647.9	13645.7
MSTRG.1982	3	0.9981	16.8033	2.60976e+06	1.3676e+06	2.23353e+06	1.37819e+06	1.96054e+06	2.2174e+06	1.99166e+06	1.78598e+06	1.3943e+06	1.45295e+06	1.66812e+06	1.01446e+06	1.61256e+06	1.48542e+06	1.96004e+06	1.69258e+06
MSTRG.1983	2	0.9999	16.3265	86348.2	74269.9	104628	83420.6	105391	139361	114306	76080.7	120156	110925	99070.6	97478.4	81370.2	72516.2	119341	97314.9
MSTRG.1984	14	1	14.3975	3.16997e+06	1.97168e+06	2.82514e+06	3.59722e+06	4.06368e+06	3.32385e+06	3.59426e+06	3.26913e+06	4.9215e+06	4.78929e+06	4.77236e+06	3.325e+06	3.5983e+06	3.92603e+06	5.61436e+06	5.60629e+06
MSTRG.1987	3	1	10.6178	222564	138501	182914	225968	271318	157364	190995	178450	194694	179263	228251	170098	196061	210219	267097	262359
MSTRG.1988	10	1	24.2647	1.09355e+06	840301	1.25228e+06	414759	729281	510855	852607	754248	488079	309704	977084	1.09366e+06	1.40927e+06	692921	939376	936704
MSTRG.1992	10	1	18.845	186306	175833	159197	203805	232883	169829	172512	157270	230726	217650	207820	162457	164071	161155	226719	226206
MSTRG.1993	3	0.9975	7.82443	101218	66456.4	97260.6	37552.4	36797	80950.9	62188.9	48858.4	32372	22700.5	52317.1	53490.1	50092.8	34389.6	34968.8	38145.4
MSTRG.1994	6	1	14.4195	66610.1	43645.3	100667	61441.3	65892.7	45149.5	67537.6	50226.8	83525.9	69047.6	92428.4	65087.9	101282	65170.5	66084.9	69668.9
MSTRG.2009	5	0.9949	8.01577	52902.1	33862.2	45526.9	42026.3	59983.4	49223.8	44171.9	42587.1	64864.3	41119.6	54518	39480.3	37240.4	49325.9	71356.4	57996.7
MSTRG.2012	3	0.9995	7.69231	15804.9	19574.2	22997.4	20457.9	20651.3	24652.2	14858.3	14914.3	21491.8	28371.6	34529.5	22356.9	22776.7	20294.6	25344	23471.8
MSTRG.2015	12	1	23.0061	3.64327e+06	2.94954e+06	3.36625e+06	4.59048e+06	5.45134e+06	4.11059e+06	4.39563e+06	4.20931e+06	6.70135e+06	6.11426e+06	396019	369847	233988	123960	158196	149578
MSTRG.2016	1	0.9916	19.1083	356678	346659	313922	629279	460152	426145	354816	304862	868693	512302	32029.5	18741.9	3739.02	4462.99	6748.15	9320.78
MSTRG.202	14	1	30.3237	3.22044e+06	2.45866e+06	3.28606e+06	2.07468e+06	2.87271e+06	2.19859e+06	2.78439e+06	2.37518e+06	2.41325e+06	2.01162e+06	4.6694e+06	3855163	4.01316e+06	2.87817e+06	4.15259e+06	3.37171e+06
MSTRG.2021	4	1	12.2762	90980.2	70149.9	71849.7	68852.2	71774.4	58222.1	64651.7	56427.2	67014	77304.6	85468.9	95862.1	57284.4	54261.4	91857.4	90161.9
MSTRG.2025	3	1	24.6575	655475	731123	701593	610954	885997	633785	646272	602243	756271	596688	876792	907177	826063	835868	1.08683e+06	745366
MSTRG.2027	5	1	9.87433	239695	167521	301597	230037	312182	181065	189345	174292	237924	196927	310164	336355	287081	262603	366533	292203
MSTRG.2029	3	0.9992	27.7228	299396	216311	219997	310159	337578	291080	255174	230021	345244	413017	415568	291431	269534	309223	441936	440248
MSTRG.2036	7	1	40.884	5.07135e+06	4.16278e+06	4.12954e+06	5.72066e+06	6.74124e+06	4.22771e+06	5.90403e+06	5.34458e+06	7.88271e+06	5.58099e+06	5.24461e+06	4.5604e+06	4.19299e+06	5.48958e+06	6.9024e+06	5.63901e+06
MSTRG.2038	4	1	10.4693	292515	203873	232918	197994	343293	248091	241929	245062	263350	208526	252403	242591	212410	188051	276722	264966
MSTRG.2042	9	1	19.0174	170925	106070	139979	135322	143735	131162	147641	122627	148586	122433	170272	137733	113870	133361	160907	126950
MSTRG.2043	11	1	58.9595	1.91009e+06	1.62714e+06	1.69215e+06	72942.4	88295.5	1.72873e+06	1.73655e+06	1.49091e+06	88201.5	49823.8	1.31341e+06	1.31203e+06	1.07965e+06	10814.4	9383.95	16010.6
MSTRG.2044	13	1	55.5556	4.47249e+06	2.61867e+06	3.61464e+06	255519	224975	2.82098e+06	2.58564e+06	2.43499e+06	135040	348371	3.66209e+06	3.01329e+06	2.86806e+06	143790	228421	210218
MSTRG.2048	19	1	21.8254	959250	668047	728794	1.01637e+06	1.07015e+06	784891	750772	736487	1.08327e+06	1.07202e+06	1.02287e+06	862168	659322	876056	1.23455e+06	1.16975e+06
MSTRG.2049	3	0.9979	8.13648	451845	419464	545943	472139	693340	515806	531366	511907	691162	489773	68615.5	35867.2	65381	30063.1	50395.9	37715.8
MSTRG.205	13	1	46.6216	2.34539e+06	1.31109e+06	2.02618e+06	2.42062e+06	2.61432e+06	2.4365e+06	2.74573e+06	2.53554e+06	3.27024e+06	3.30197e+06	3.40029e+06	2.28191e+06	2.84566e+06	2.72827e+06	4.33008e+06	4.16621e+06
MSTRG.2051	10	1	63.4921	5.48904e+06	4.42594e+06	4.33059e+06	5.59243e+06	6.95126e+06	5.53124e+06	5.43387e+06	5.06093e+06	7.31598e+06	6.54818e+06	5.57314e+06	4.33151e+06	4.50773e+06	5.63739e+06	8.27365e+06	6.76723e+06
MSTRG.2053	4	1	26.0355	68039.7	67422	89929.5	33555.2	74601.3	61566.8	73556.6	79415.4	51025.4	38367.3	120660	117700	123397	81046.4	96359	81651
MSTRG.2055	5	1	8.46824	42466	27107.8	30916.3	20088.8	37005.1	34059.8	33948.7	30986.6	42800.8	24904.6	37816.5	34169.5	32988.3	29325	39192.9	35024.7
MSTRG.2058	15	1	27.8638	2.95026e+06	1.91836e+06	2.20917e+06	3.00287e+06	4.00447e+06	2.54218e+06	3.13137e+06	2.75237e+06	4.34646e+06	3.90434e+06	3.0098e+06	2.37964e+06	2.39601e+06	3.4258e+06	5.19148e+06	3.91221e+06
MSTRG.2059	5	1	17.9245	459037	274996	358412	353590	514433	407358	440578	391933	504090	441983	379306	321484	305241	442308	563027	342979
MSTRG.2061	35	1	63.5889	4.05242e+07	2.59243e+07	3.75381e+07	2.12645e+07	2.94765e+07	2.45036e+07	2.76978e+07	2.21701e+07	2.01565e+07	1.52709e+07	4.11679e+07	3.42772e+07	3.63065e+07	3.45126e+07	5.14185e+07	4.23307e+07
MSTRG.2064	5	1	24.8649	1.11475e+06	812510	836489	1.22481e+06	1.28976e+06	992660	1.11211e+06	921207	1.39505e+06	1.39119e+06	1.29312e+06	932382	942052	1.04026e+06	1.65018e+06	1.49908e+06
MSTRG.2065	5	1	20.8163	80043.5	64873.8	64500.6	87262.9	108703	100143	101745	85658.3	109927	106628	81549.5	80490.8	68987.9	80230.7	134072	97156.8
MSTRG.2066	5	0.9996	18.5393	17730.9	15394.2	13200.9	16473.1	16575.9	16430.1	16696.7	11832.9	18966.3	25432.6	1970.47	1094.18	0	469.17	414.12	0
MSTRG.207	3	0.9999	5.08475	4912.94	3907.41	2797.89	4182.96	5042.41	4852.84	2700.1	4038.82	4767.96	2903	19628	35773.4	32958.8	3577.47	5250.88	6007.53
MSTRG.2070	5	1	17.6471	996829	697979	982937	978784	1.0199e+06	509176	628741	526562	704299	452822	1.14956e+06	1.14652e+06	1.06872e+06	831431	1.22483e+06	1.36959e+06
MSTRG.2071	14	1	66.443	5.11421e+07	3.31406e+07	4.60358e+07	5.18429e+07	6.19475e+07	4.33163e+07	4.43645e+07	3.89656e+07	6.03004e+07	4.49611e+07	5.02307e+07	3.96809e+07	4.4732e+07	4.95591e+07	6.84103e+07	6.197e+07
MSTRG.2073	3	0.9998	13.5294	4104.24	2874.23	2781.22	2965.11	1944.64	2653.83	2722.72	2387.91	2988.19	2151.05	32930.7	31916.3	33736.1	26182.3	26114.1	23129.6
MSTRG.2074	6	1	19.6721	1.25859e+06	1.24845e+06	1.21721e+06	1.67008e+06	1.64602e+06	1.51807e+06	1.32079e+06	1.27979e+06	2.30113e+06	1.40627e+06	1.4174e+06	1.19076e+06	1.39679e+06	1.59571e+06	2.15418e+06	1.70505e+06
MSTRG.2075	2	0.9985	17.2131	79169.8	51131.1	69726.8	63865.5	71872	71127	67258.8	46286.5	76576.2	88007.2	85273	53971.8	59749.2	59800.7	90600.9	89269.9
MSTRG.2076	5	1	32.6531	7.25785e+06	5.88495e+06	3.60592e+06	161442	97860.6	542445	542457	441195	137372	116770	4.72613e+06	5.65035e+06	2.84446e+06	136660	50468	17422.3
MSTRG.2079	5	0.9997	6.47482	90265	59361.1	139796	82859.6	84028.2	73737.8	70263.5	68814.4	85026.4	59806.8	106431	60224.2	73731.5	61962.2	76418.8	82654.6
MSTRG.2084	20	1	29.1723	1.1306e+06	669533	849421	839577	1.38553e+06	903834	1.05954e+06	918261	1.35654e+06	1.05707e+06	1.01916e+06	841509	737710	1.07935e+06	1.68079e+06	1.22241e+06
MSTRG.2089	42	1	81.8182	1.25353e+08	9.05166e+07	1.02502e+08	1.03959e+08	1.45018e+08	1.31979e+08	1.55786e+08	1.4885e+08	1.73926e+08	1.41132e+08	1.14392e+08	9.78534e+07	1.05852e+08	1.15568e+08	1.61624e+08	1.30451e+08
MSTRG.209	7	1	26.8868	958294	745496	731152	1.07907e+06	1.31632e+06	1.12926e+06	1.09436e+06	971681	1.48285e+06	1.16919e+06	727932	745242	500024	1.01188e+06	1.31726e+06	1.0369e+06
MSTRG.2090	6	1	19.9367	421633	335520	273358	554704	616412	300889	406110	356278	474190	441056	380960	351652	300274	669284	822309	732458
MSTRG.2094	3	1	49.1803	127765	162778	198740	131680	235954	57243.5	318062	292071	224210	200650	420064	355344	369005	383939	783388	329962
MSTRG.2095	8	1	26.1398	1.70517e+06	1.41668e+06	2.65794e+06	377647	597063	912582	1.10407e+06	1.13709e+06	537157	267109	1.34042e+06	1.31025e+06	1.67871e+06	486862	781090	884309
MSTRG.2106	5	1	10.1504	272644	133805	236253	132309	147652	186617	578357	402829	161686	62580.4	503581	955097	600341	391343	668696	562736
MSTRG.2109	16	1	29.0875	4.74249e+06	3.55481e+06	4.47774e+06	4.5786e+06	6.04518e+06	6.31192e+06	6.55799e+06	5.69976e+06	7.32e+06	5.044e+06	1.66115e+07	1.27483e+07	1.41226e+07	1.45807e+07	1.96399e+07	1.61221e+07
MSTRG.212	5	1	9.74889	192610	150293	200246	221075	297069	253031	282401	244515	363587	312050	275576	258913	243955	265207	339867	277997
MSTRG.2121	8	1	16.1654	2.36625e+06	1.48242e+06	2.35186e+06	1.30911e+06	2.23443e+06	1.4019e+06	1.52766e+06	1.40678e+06	1.62963e+06	1.32231e+06	2.36876e+06	1.7275e+06	1.99383e+06	1.69508e+06	2.2955e+06	1.92126e+06
MSTRG.2134	9	1	13.7691	223464	153004	219119	258487	256424	193699	214339	193468	289294	240960	311135	256564	227006	253427	342312	293979
MSTRG.2137	14	1	39.7112	5.4358e+06	4.50483e+06	5.36396e+06	5.54748e+06	6.05512e+06	5.70115e+06	5.27089e+06	4.58125e+06	6.33761e+06	4.45919e+06	6.2147e+06	5.87905e+06	5.9612e+06	6.13601e+06	6.94162e+06	6.49425e+06
MSTRG.2139	6	1	30.3797	5.71775e+06	4.98184e+06	4.46091e+06	5.66364e+06	6.93825e+06	4.53931e+06	4.76472e+06	4.49694e+06	6.78046e+06	5.14285e+06	6.86807e+06	4.76801e+06	5.15456e+06	5.85583e+06	8.62596e+06	6.79131e+06
MSTRG.2140	3	0.9994	18.6047	60456	48460.2	60314.4	64859.4	59355.8	55614.1	38102.4	39899.7	52969.6	67805.6	45246.2	42924.7	33882.4	32399.4	51956.8	54084.8
MSTRG.2147	7	1	26.6447	485092	257520	321074	481724	484459	329777	330685	288896	454900	399106	761299	647901	562097	652703	1.00624e+06	841276
MSTRG.2149	28	1	53.8153	1.79308e+07	1.27559e+07	1.36431e+07	1.61567e+07	1.72642e+07	1.29311e+07	1.59957e+07	1.45597e+07	2.00011e+07	1.6972e+07	1.9275e+07	1.62577e+07	1.50651e+07	1.73073e+07	2.4935e+07	2.10176e+07
MSTRG.215	12	1	7.19875	184416	130027	179772	218106	209289	200121	234007	205429	317677	313956	260788	246428	200084	211913	268272	256592
MSTRG.2151	6	1	45.5319	1.78296e+06	926527	1.8935e+06	868580	1.90877e+06	974202	1.42796e+06	1.30237e+06	1.08363e+06	1.09916e+06	1.26722e+06	1.29691e+06	1.49867e+06	1.12855e+06	1.77e+06	1.51846e+06
MSTRG.2152	2	0.9917	7.17822	10080.3	12150.4	7002.82	10106.3	11276.4	12136.3	9672.04	10369.2	7683.56	10958.1	9240.1	14207.8	6438.81	10500.5	14911.5	13621.4
MSTRG.2153	26	1	21.2639	3.34257e+06	2.55729e+06	2.72701e+06	3.59501e+06	4.1566e+06	2.85812e+06	3.03677e+06	2.62518e+06	4.04399e+06	2.84958e+06	3.73895e+06	3.94594e+06	3.22144e+06	3.21184e+06	4.68113e+06	4.2479e+06
MSTRG.2154	2	1	14.2132	688250	441697	309752	918621	1.12951e+06	515606	608525	553624	1.14104e+06	835977	607762	477620	288880	623841	930687	962764
MSTRG.2155	9	1	15.2605	205047	130070	165322	190225	218553	216586	221146	212339	333953	349718	357325	237917	251898	293946	428363	370347
MSTRG.2158	2	0.9934	5.41126	11344.8	8781.44	13394.2	5418.5	12498	10468.9	17129.4	10689.3	9223.81	11113.6	2710.11	1615.94	0	890.98	1117.28	1214.35
MSTRG.2178	7	1	37.8882	8.118e+06	5.8378e+06	7.85981e+06	8.33124e+06	9.72287e+06	7369304	7.37618e+06	7.66861e+06	1.0138e+07	1.22332e+07	1.0543e+07	5.79051e+06	6.93694e+06	6.86983e+06	1.07544e+07	1.15049e+07
MSTRG.2182	3	0.9995	19.2308	35281.7	42277.3	40344.3	38437.1	34013.7	33665.7	59601.5	58541.4	63710.4	51167.5	41796.2	46118.2	38936.1	39105.5	43882.2	38415.3
MSTRG.2185	42	1	50.5893	8.7362e+06	6.07704e+06	8.08301e+06	7.05997e+06	8.39217e+06	8.03836e+06	7.22323e+06	6.54634e+06	8.24027e+06	6.65245e+06	9.13842e+06	7.54743e+06	7.6949e+06	7.89022e+06	1.02991e+07	9.72868e+06
MSTRG.2189	11	1	43.9286	4.0978e+06	3.07702e+06	4.21076e+06	4.16109e+06	5.11134e+06	4.24675e+06	4.27664e+06	4.05628e+06	5.39306e+06	4.38964e+06	5.02655e+06	4.09657e+06	4.52686e+06	4.99029e+06	5.77562e+06	4.58122e+06
MSTRG.2190	34	1	48.4772	5.03263e+07	3.23956e+07	4.00715e+07	4.61011e+07	5.3741e+07	7.99518e+07	8.17115e+07	6.70658e+07	9.79649e+07	8.76585e+07	6.79524e+07	4.77064e+07	5.66088e+07	6.08504e+07	8.67102e+07	7.55846e+07
MSTRG.2192	6	0.9999	5.68513	16065.1	13149.8	13827.2	18415.8	13882.2	19543.3	17386	21592.4	22685	20343.1	22212.3	15882.9	22726.1	21746.4	26859.9	26201
MSTRG.2198	4	0.9998	50	651407	586561	277225	716061	864168	493874	1.03958e+06	898874	988584	890092	414463	546448	226080	445372	784304	640115
MSTRG.2199	5	1	8.51064	76303.5	51382.1	80262.3	75856.1	91515.4	59022.7	71864.4	72606.6	73811.2	72246.6	81402.7	71198.9	64219.3	49656.9	89865.1	79365.8
MSTRG.2201	6	1	11.9608	63114.1	67457.6	64874.2	44165.8	70432.4	58975.7	68284.8	59606.1	61055.7	48826.9	68288.3	62441.1	56232.8	64096.5	84554.8	71152.6
MSTRG.2212	8	1	30.6962	966397	713888	1.01655e+06	1.00875e+06	1.68315e+06	924299	1.07771e+06	1.13331e+06	1.34688e+06	1.16916e+06	1.26336e+06	1.09899e+06	1.09229e+06	1.21636e+06	1.73871e+06	1.17054e+06
MSTRG.2213	2	1	3.78788	19571.5	17522.1	18566.9	13174.4	20632.1	14570.6	16076.4	16652.8	21226.6	14152.9	22479.4	15109.6	18448.8	17587.9	26049	24499.2
MSTRG.2216	5	1	31.058	448804	385882	122541	547028	795559	326860	380383	386783	509597	328685	530263	599188	235804	701714	1.40056e+06	714176
MSTRG.2220	6	1	12.8378	489286	451959	345180	542139	529423	571326	453134	388714	638311	399871	547792	462762	398572	454302	570991	599271
MSTRG.2224	11	1	12.5723	152103	128962	156099	201177	195080	141656	123575	114706	212991	120109	148347	139056	123767	152868	214376	153779
MSTRG.2225	17	1	76.4925	1.70277e+07	1.53357e+07	1.707e+07	648870	681279	1.47249e+07	1.54132e+07	1.40198e+07	975348	599758	1.37288e+07	1.48179e+07	1.32111e+07	80358	17342.8	15352.5
MSTRG.2231	3	0.9943	11.1421	75974.2	45099.3	65135.7	69522.5	74640.9	52615	39023.7	48859.8	60451.5	56161.4	62793.9	76255.9	50257.2	61041.9	94127.4	74894.1
MSTRG.2236	18	1	51.3595	1.50132e+07	8.49406e+06	1.35854e+07	1.29498e+07	1.66826e+07	1.06984e+07	1.17992e+07	1.25199e+07	1.40985e+07	1.30526e+07	1.87527e+07	1.38201e+07	1.42839e+07	1.50326e+07	2.06563e+07	1.98143e+07
MSTRG.2247	43	1	50.0511	1.04909e+07	1.08532e+07	2.07761e+07	5.60838e+06	9.10764e+06	16934261	2.30772e+07	2.32882e+07	1.43735e+07	8.74537e+06	2.1535e+07	2.16679e+07	2.57629e+07	1.1754e+07	1.47759e+07	1.44788e+07
MSTRG.2248	3	0.9999	6.12245	41013.9	49249.1	56092.3	55866.9	47312.7	13247.2	28470.8	22469.9	39953.3	23590.5	54444.8	61251.4	81289.1	33414.4	49642.5	70479.2
MSTRG.2251	14	1	39.9543	3.08651e+06	2.17423e+06	5.50106e+06	664019	1.7263e+06	2.26376e+06	2.63639e+06	2.42089e+06	1.14224e+06	592980	3.10617e+06	2.9707e+06	3.65598e+06	1.56754e+06	1.90128e+06	1.75831e+06
MSTRG.2252	8	1	19.4064	2.31476e+06	1617526	3.64348e+06	557500	1.78233e+06	1.78522e+06	2.98825e+06	2.78313e+06	1.02488e+06	1.09191e+06	1.83937e+06	1.59894e+06	2.2309e+06	1.09636e+06	1.29709e+06	1.04939e+06
MSTRG.2253	12	1	38.5542	1.03479e+06	1.05939e+06	1.55934e+06	349176	735383	741604	623895	525269	507637	139010	879295	1.1435e+06	1.40833e+06	551252	754701	834683
MSTRG.2254	7	1	22.069	747354	893761	1.29938e+06	314132	635135	344334	241641	260290	252633	113382	337922	485320	387644	210155	340790	451958
MSTRG.2264	9	1	54.9669	3.08418e+06	2.5892e+06	2.94391e+06	3.508e+06	4.19802e+06	2.75645e+06	2.89343e+06	2.9315e+06	3.8479e+06	2.98489e+06	4250620	2.89748e+06	2.97704e+06	3.86538e+06	5.16386e+06	4.24104e+06
MSTRG.2265	27	1	77.8761	8.5238e+07	6.0962e+07	62058442	8.72979e+07	1.22122e+08	6.56717e+07	7.27908e+07	6.9122e+07	9.30657e+07	8.49042e+07	6.03341e+07	5.29793e+07	5.06559e+07	7.20777e+07	1.02724e+08	7.89993e+07
MSTRG.2269	12	1	36.7925	4.38218e+06	3.50381e+06	4.00403e+06	4.71557e+06	6.34679e+06	4.62215e+06	4.74879e+06	4.28822e+06	5.58094e+06	4.08701e+06	4.98706e+06	5.09356e+06	4.6897e+06	4.74905e+06	6.40488e+06	5.00967e+06
MSTRG.2270	3	0.9999	25.6198	196345	139151	289784	157318	204224	42979.3	110473	121783	109922	52265.8	374793	511894	545263	417668	527431	520764
MSTRG.2272	4	0.9997	14.9425	122697	61460.9	134978	78681.3	120373	61312.1	57931.1	57034.8	53269.2	50891.4	687561	906530	766949	747144	956199	795948
MSTRG.2276	8	1	31.8182	583558	410705	585279	464465	694975	595238	582206	532318	725159	613397	595154	509001	486998	641649	834306	711604
MSTRG.228	15	1	30.9339	1.78586e+06	1.28478e+06	1.62495e+06	1.95785e+06	2.55708e+06	1.07149e+06	1.09846e+06	986919	1.31742e+06	1.02927e+06	4.61751e+06	3.93662e+06	4.04537e+06	4.87659e+06	7.43438e+06	6.35998e+06
MSTRG.2282	4	0.9995	4.53357	12316.2	9560.1	15032.7	13387.8	9553.29	9974.07	9063.34	7813.79	11651.8	10500	9208.36	12989	11740.3	7543.61	13552.2	9571.9
MSTRG.2283	27	1	42.8169	1.21186e+07	8.62338e+06	1.20762e+07	5.03766e+06	7.03784e+06	6.75348e+06	9.31549e+06	8.24435e+06	6.85083e+06	5.21875e+06	9.09377e+06	1.09192e+07	1.27669e+07	5.5707e+06	7.8939e+06	7.0836e+06
MSTRG.2286	7	1	24.9071	4.06097e+06	2.56147e+06	2.7287e+06	3.79599e+06	5.43664e+06	2.99911e+06	3.17073e+06	3.03479e+06	4.52207e+06	3.11484e+06	2.90135e+06	3.08344e+06	2.36114e+06	3.08425e+06	4.40646e+06	4.06593e+06
MSTRG.2288	47	1	89.2562	1.52529e+08	1.09041e+08	1.31041e+08	1.4167e+08	1.97077e+08	1.14867e+08	1.18915e+08	1.04031e+08	1.56734e+08	1.30894e+08	1.25777e+08	1.02499e+08	1.09111e+08	1.24734e+08	1.76308e+08	1.39197e+08
MSTRG.2290	6	1	27.0677	1.13094e+06	873947	1.15423e+06	1.24733e+06	1.46343e+06	805971	784871	593782	1.66787e+06	1.07203e+06	1.40564e+06	1.01124e+06	848132	1.49534e+06	1.98119e+06	1.38966e+06
MSTRG.2291	22	1	66.9444	4.26625e+07	3.81073e+07	9.09668e+07	1.34118e+07	3.79305e+07	3.97054e+07	7.20135e+07	7.32335e+07	4.28751e+07	2.95085e+07	2.19055e+07	1.7815e+07	2.00057e+07	1.00455e+07	1.28441e+07	1.22431e+07
MSTRG.2295	13	1	68.1452	5.92668e+06	3.95681e+06	5.9931e+06	2.91598e+06	4.83637e+06	6.39265e+06	7.29599e+06	6.60463e+06	6.27221e+06	4.64578e+06	9.93806e+06	9.0324e+06	1.11566e+07	7.30281e+06	1.01916e+07	7.65379e+06
MSTRG.2297	9	1	57.1429	425856	380026	318921	524349	596720	365701	423243	366450	604282	455577	459907	446076	343080	459558	567485	484788
MSTRG.2300	59	1	91.1972	2.648e+08	1.84335e+08	1.90332e+08	2.40556e+08	2.99099e+08	1.73013e+08	1.99258e+08	1.8818e+08	2.42056e+08	2.18939e+08	2.2201e+08	1.51057e+08	1.68642e+08	2.16996e+08	2.79466e+08	2.37906e+08
MSTRG.2301	3	0.9996	12.0603	52097.7	34005	54325.7	53135.5	54158.1	47521.3	55605.2	39031.9	68332.6	41383.6	60783.2	58678.2	63299.7	50195.2	92203.6	64101.1
MSTRG.2302	7	1	22.7545	220632	171063	185924	297455	322228	187175	229761	223952	329364	238169	292715	254302	229833	254562	371129	310429
MSTRG.2303	31	1	75.7353	3.5789e+07	2.51633e+07	2.30982e+07	4.17331e+07	4.94063e+07	3.95084e+07	4.11104e+07	3.8426e+07	5.5273e+07	4.67848e+07	3.26874e+07	2.87404e+07	2.64818e+07	3.96687e+07	5.59571e+07	4.43406e+07
MSTRG.2306	7	1	21.3953	1.4565e+06	1.1249e+06	1.23528e+06	1.25559e+06	1.95353e+06	1.26642e+06	1.29674e+06	1.20511e+06	1.80309e+06	1.34224e+06	1.48116e+06	1.3467e+06	1.18137e+06	1.50351e+06	2.28189e+06	1.67846e+06
MSTRG.2307	4	0.9998	7.28346	361096	301130	527828	259362	417786	312958	372343	321724	355231	263449	360500	337680	396562	334402	438480	325300
MSTRG.2309	24	1	36.2517	2.00502e+06	1.32406e+06	1.6302e+06	2094452	2.28476e+06	1.92135e+06	1.99164e+06	1.96524e+06	2.67045e+06	2.3028e+06	2.70705e+06	2.12992e+06	2.20102e+06	2.3324e+06	3.3266e+06	3.00433e+06
MSTRG.2310	4	1	15.4717	699118	358897	689590	624460	858894	819169	860551	742995	895040	730533	1.11975e+06	967343	972318	1.11208e+06	1.4265e+06	1.04546e+06
MSTRG.2311	22	1	52.6316	4.95807e+06	3.26842e+06	3.96518e+06	5.18439e+06	5.59977e+06	4.02673e+06	4.45801e+06	3.80974e+06	6.33162e+06	5.3254e+06	4.76359e+06	3.81193e+06	3.74102e+06	4.62919e+06	7.00891e+06	5.92918e+06
MSTRG.2312	30	1	46.3245	8.59289e+06	5.79019e+06	6.64659e+06	9.47595e+06	1.12183e+07	7.99978e+06	8.26434e+06	7.86884e+06	1.19473e+07	1.10111e+07	6.14375e+06	4.76634e+06	4.98818e+06	6.13433e+06	8.71422e+06	7.79766e+06
MSTRG.2318	6	1	18.8889	1.15993e+06	803095	1.06612e+06	950747	1.33178e+06	968779	1.00196e+06	1.04511e+06	1.35375e+06	1.09029e+06	957351	875240	891576	982249	1.11257e+06	926506
MSTRG.2319	8	1	16.1922	560113	351375	386764	472654	626591	488663	514042	479241	656534	434191	538957	493285	430303	606294	884987	566201
MSTRG.2325	41	1	36.543	3.4398e+07	2.91236e+07	3.78654e+07	3.36836e+07	4.20332e+07	1.32203e+07	1.73256e+07	1.61335e+07	1.50647e+07	1.06091e+07	1.79734e+07	1.68467e+07	1.8054e+07	1.27194e+07	1.65333e+07	1.55124e+07
MSTRG.2342	4	1	19.5035	541751	332107	433665	504184	575683	662639	706361	618414	865089	637482	805482	547354	594640	654650	865391	796599
MSTRG.2345	12	1	40.4558	1.99921e+06	1.57682e+06	1.81919e+06	2.04741e+06	2.41916e+06	1.60726e+06	2.4399e+06	2.16463e+06	2.78166e+06	2.6027e+06	410982	325365	419626	279621	317776	244876
MSTRG.2350	4	0.9992	10.0164	146794	91931.3	132562	114900	177820	129601	111398	97691	171236	116623	65378.7	80779.2	56378.6	60144.9	93052	57322.6
MSTRG.2352	5	1	23.0556	178208	174476	207783	153826	254412	186084	186218	183074	201013	157940	227381	213812	230749	184226	274050	216179
MSTRG.2353	12	1	78.4884	3.98173e+06	2.17213e+06	3.56094e+06	2.18681e+06	4.52656e+06	3.16095e+06	4.30316e+06	3.53986e+06	3.4484e+06	3.31722e+06	3.11225e+06	2.86623e+06	2.84196e+06	2.87483e+06	4.12368e+06	3.23768e+06
MSTRG.2354	6	1	9.02873	860281	506504	738673	803318	1.03602e+06	299248	302850	261023	424805	321581	446987	353064	309094	410906	568676	468245
MSTRG.2355	9	1	34.9794	1.1183e+06	802440	1.22614e+06	783245	1.06518e+06	853345	909239	783502	777797	771945	1.6475e+06	1.38681e+06	1.64224e+06	1.23996e+06	1.92893e+06	1.44898e+06
MSTRG.2358	5	1	16.1994	710377	410657	530898	605819	851706	546560	536078	532737	818311	606834	695487	573632	554063	674992	1.05756e+06	795041
MSTRG.2360	5	0.9999	30	2.03915e+06	1.18594e+06	1.50534e+06	1.92562e+06	2.29566e+06	2.00137e+06	2.11954e+06	2.2025e+06	3.03097e+06	3.00521e+06	4.1161e+06	3.59589e+06	3.49092e+06	2.6579e+06	4.32912e+06	3.62332e+06
MSTRG.2362	14	1	23.1492	506076	299615	354205	444240	533047	374866	417709	393755	561231	422787	387988	414713	383199	473268	738244	593420
MSTRG.2363	4	1	41.0256	2.37794e+07	1.84584e+07	2.72479e+07	3.23992e+07	4.48123e+07	2.02686e+06	1.38904e+06	55928.2	54483.3	48202.7	64087.4	53147.8	62880.8	29046.2	62351.6	60678.1
MSTRG.2364	13	1	14.7465	341043	243990	352773	332366	315232	308709	275269	276978	245400	203704	230984	250486	256704	180848	273009	246539
MSTRG.2368	13	1	51.7915	4.25246e+06	2.97938e+06	3.2632e+06	4.2788e+06	5.06735e+06	5.18662e+06	5.68995e+06	5.23619e+06	6.93254e+06	6.24106e+06	5.95932e+06	5.68974e+06	4.51632e+06	6.65975e+06	1.04825e+07	8.59733e+06
MSTRG.2380	13	1	18.5366	267327	177489	243604	271231	317522	199628	184212	159923	298524	244217	300727	247287	213276	294142	437077	371109
MSTRG.2388	4	1	18.1333	271162	143809	194234	181874	254701	112082	96260.3	85736.1	110289	101122	103233	82343.5	93745.3	129850	178487	153062
MSTRG.239	9	1	27.972	525503	347560	498859	400320	563861	446761	511914	427063	549307	498479	680423	538753	570504	566960	859720	613792
MSTRG.2396	7	1	50.3145	1.30809e+06	967658	1.26887e+06	1.0513e+06	1.51775e+06	1.15074e+06	1.81826e+06	1.91311e+06	1.82801e+06	1.9608e+06	1.6573e+06	1.7567e+06	1.76618e+06	1.70947e+06	2.49e+06	1.91075e+06
MSTRG.242	49	1	51.242	1.98371e+07	1.32087e+07	1.51923e+07	1.90794e+07	2.47598e+07	1.51091e+07	1.5191e+07	1.4517e+07	2.19817e+07	1.77228e+07	1.69692e+07	1.39589e+07	1.41757e+07	1.72854e+07	2.47265e+07	2.25063e+07
MSTRG.2420	13	1	41.896	1.75226e+06	1.2387e+06	1.49454e+06	1.45297e+06	1.93872e+06	1.44545e+06	1.57027e+06	1.39933e+06	1.98758e+06	1.46569e+06	1.70111e+06	1.38184e+06	1.3954e+06	1.50132e+06	2.22529e+06	1.8821e+06
MSTRG.2427	11	1	20.155	1.50877e+06	1.01995e+06	1.39906e+06	1.37019e+06	1.78339e+06	1.14028e+06	1.27805e+06	1.20655e+06	1.87623e+06	1.53346e+06	1.35588e+06	1.42995e+06	1.25531e+06	1.56898e+06	2.11348e+06	1.58075e+06
MSTRG.243	27	1	52.9491	6.06885e+06	3.49279e+06	5.2274e+06	5.14046e+06	8.99552e+06	4.85088e+06	5.35305e+06	4.81284e+06	6.97498e+06	7.46771e+06	7.16166e+06	5.45891e+06	6.50741e+06	6.78818e+06	1.00506e+07	8.73315e+06
MSTRG.2443	24	1	56.0458	6.85571e+06	5.40195e+06	5.31989e+06	1.72622e+06	1.66794e+06	7.05932e+06	8.37327e+06	6.72429e+06	1.31628e+06	855849	1.15398e+07	1.56438e+07	1.47285e+07	1.49301e+06	2.03649e+06	2.0827e+06
MSTRG.2461	11	1	58.6207	1.18094e+06	812182	961894	1.23682e+06	1.43207e+06	1.7972e+06	2.16319e+06	1697029	2.80482e+06	2.42155e+06	141681	113557	122155	114922	123296	113910
MSTRG.2462	4	0.9987	7.28051	46844.2	35068.9	27345.2	52344.8	81394.2	26823.2	25094.3	30666.5	25633.5	36630.3	36589.2	24832.9	16779.8	39579.5	46071.3	35764.1
MSTRG.2465	15	1	57.6547	2.07457e+06	1.53629e+06	1.39718e+06	1.74394e+06	2.56874e+06	2.25801e+06	2.19834e+06	2.05685e+06	3.11066e+06	2.22846e+06	2.05269e+06	1.84334e+06	1.57616e+06	1.91526e+06	2.91462e+06	2.19759e+06
MSTRG.2470	13	1	23.6181	5.52169e+06	4.15501e+06	6.49398e+06	799296	1.22572e+06	2.31649e+06	3.06282e+06	2.72142e+06	979029	563113	4.66031e+06	4.22233e+06	5.24563e+06	2.76342e+06	3.50724e+06	3.63186e+06
MSTRG.2477	9	1	33.3333	1.36364e+06	1.03353e+06	635831	691009	797899	602807	700262	554804	541620	435724	489313	405844	367128	469091	646544	672738
MSTRG.2482	3	1	7.90816	295974	222196	270603	273648	296848	111590	140920	161723	154510	130383	405301	279429	328082	321497	435233	397552
MSTRG.2488	12	1	32.6484	2.02405e+06	1.46835e+06	1.61098e+06	1.8399e+06	2.72079e+06	1.52556e+06	1.76993e+06	1.42959e+06	2.05954e+06	1.67721e+06	1.31999e+06	1.04695e+06	1.04561e+06	1.39403e+06	1.96143e+06	1.49717e+06
MSTRG.2490	4	1	9.47776	487605	482062	525504	178192	171087	300461	261015	189257	160981	96547.7	139292	83366.6	93756.8	99919.5	132995	106147
MSTRG.2491	23	1	78.7375	2.69793e+07	2.06844e+07	1.72073e+07	3.44453e+07	3.9063e+07	2.16441e+07	1.96834e+07	1.81142e+07	2.30138e+07	1.6539e+07	1.87787e+07	1.86127e+07	1.76201e+07	2.00316e+07	2.80102e+07	23655429
MSTRG.2497	10	1	34.7826	643385	501193	741595	629172	809298	519333	629419	514130	817757	579387	620086	555168	584417	529008	783233	610086
MSTRG.2498	27	1	59.2814	4.72683e+06	3.69587e+06	4.26547e+06	5.51226e+06	6.38126e+06	5.16262e+06	5.66281e+06	5.34382e+06	7.5595e+06	6.78084e+06	5.99365e+06	5.59958e+06	5.31435e+06	5.53199e+06	8.46507e+06	7.62103e+06
MSTRG.2500	3	0.9999	16.5563	749110	997776	1.59261e+06	56883.8	111409	942897	1.40619e+06	462820	53298.9	4255.08	653599	385283	314798	20508.5	18153.4	18996.6
MSTRG.2502	6	1	39.8773	1.24843e+07	9.82451e+06	1.05392e+07	1.26931e+07	1.33812e+07	1.36912e+07	1.34411e+07	1.25314e+07	1.73009e+07	1.27723e+07	1.59877e+07	1.4282e+07	1.43544e+07	1.53454e+07	2.12932e+07	1.52854e+07
MSTRG.251	4	1	8.60215	222018	167607	165459	224018	256658	187674	207019	167460	281112	277142	137097	122867	94396.4	119310	165078	128722
MSTRG.2512	20	1	54.9751	1.58265e+07	1.19746e+07	1.30654e+07	1.45724e+07	2.05687e+07	1.20978e+07	1.44934e+07	1.32303e+07	1.82297e+07	1.44444e+07	1.58159e+07	1.34509e+07	1.55323e+07	1.71537e+07	2.22844e+07	1.79635e+07
MSTRG.2519	3	1	6.18557	13445.7	10197.3	8601.75	13451.2	11313	4744.79	10546.8	11942.6	10322.6	11971	15481.8	9929.63	16732.5	10965.2	13868.7	9633.33
MSTRG.2520	13	1	40.9836	765693	568973	625893	692692	942697	904830	971111	1.01e+06	1.35482e+06	1.01493e+06	1.01063e+06	846264	896099	990186	1.29949e+06	956001
MSTRG.2529	4	1	4.74041	1.19366e+06	1.10914e+06	1.57562e+06	1.0491e+06	1.28212e+06	2.40622e+06	2.95009e+06	2.76797e+06	4.23931e+06	3.40249e+06	293008	253699	257290	168477	179553	194081
MSTRG.253	8	1	30.9192	406997	277500	388524	212039	375946	589612	724281	648052	605378	349074	483624	466293	527382	407859	574779	460778
MSTRG.2533	2	0.9989	14.0449	8817.57	3870.82	2455.8	8190.26	17254.2	14751.3	20277.3	14405.5	8556.19	33509.7	16795.9	22562.7	8301.01	17083.9	26939.1	18327.6
MSTRG.2534	5	1	33.7838	4.05411e+06	3.67317e+06	4.95425e+06	4.2053e+06	5.9492e+06	4.36587e+06	4.73187e+06	4.5962e+06	5.59044e+06	4.45427e+06	4.2445e+06	4.09102e+06	4.56951e+06	4.13508e+06	5.98176e+06	4.26118e+06
MSTRG.2537	5	1	11.5619	151834	117895	122247	117569	169270	112715	143179	119013	118998	137839	91829.6	67574.4	77105.7	77696.4	94406	73928.6
MSTRG.2539	4	1	4.52716	223495	132847	197034	164174	272531	214366	186987	189684	270387	229778	194217	156449	141786	177898	224563	229500
MSTRG.2541	6	1	14.3478	236951	225934	216837	208427	302145	245204	203831	203689	291279	344463	309416	213059	217177	237866	353523	323098
MSTRG.2543	9	1	16.3594	549762	372261	439272	548947	634789	511247	600400	524532	597458	451261	495310	406623	368308	405889	520609	409073
MSTRG.2546	11	1	26.3982	556630	484170	501841	564893	588144	457800	529485	407112	661027	512796	620213	467651	465372	490852	673066	597780
MSTRG.2547	19	1	33.6257	3.68587e+06	3.12465e+06	2.33786e+06	5.79095e+06	5.33083e+06	3.83761e+06	4.53117e+06	3.79938e+06	6.65086e+06	5.09588e+06	3.56193e+06	2.96023e+06	2.54694e+06	3.98915e+06	5.58851e+06	4.10393e+06
MSTRG.2557	1	0.9916	10.6667	270912	264789	256061	28111	12718.6	215166	243012	182788	7765.94	12704.1	200847	161392	138987	8647.92	0	0
MSTRG.256	12	1	18.8742	1.51333e+06	1.04488e+06	1.50729e+06	1.65357e+06	1.77289e+06	1.7068e+06	2.04297e+06	1.87992e+06	2.69003e+06	2.94376e+06	1.0618e+06	656339	673939	682615	1.06488e+06	1.03543e+06
MSTRG.2562	12	1	15.6815	399292	279109	308597	337625	436307	294414	381204	336126	392035	388450	385214	332898	313911	358189	460103	412261
MSTRG.257	20	1	28.4703	2.09643e+06	1.49225e+06	1.77219e+06	2.06897e+06	2.67923e+06	2.23577e+06	2.3654e+06	2.2947e+06	2.94654e+06	2.81603e+06	2.65089e+06	2.23757e+06	2.23159e+06	2.38149e+06	3.60756e+06	2.72065e+06
MSTRG.2573	21	1	41.953	3.4898e+06	2.96075e+06	3.61071e+06	3.35236e+06	3.92486e+06	3.46076e+06	3.58175e+06	3.48129e+06	4.64624e+06	4.41301e+06	4.30622e+06	3.75623e+06	4.08987e+06	3.76978e+06	5.25907e+06	4.41927e+06
MSTRG.2574	4	1	5.07365	470690	275394	484009	294059	482385	312217	350841	316949	345288	343954	1.10747e+06	930727	911491	981075	1.39506e+06	1.21057e+06
MSTRG.2578	35	1	77.7778	1.04606e+08	6.61826e+07	7.97119e+07	9.28531e+07	1.18088e+08	8.2353e+07	9.40084e+07	9.09143e+07	1.15601e+08	1.01318e+08	8.84708e+07	8.2393e+07	8.09155e+07	9.04991e+07	1.27763e+08	1.12298e+08
MSTRG.2579	6	1	27.4131	412945	323700	409927	323169	312072	323206	400976	333133	434648	356660	273802	234146	288193	212657	235772	196796
MSTRG.2583	4	1	28	3.37517e+06	2.8887e+06	2.7341e+06	2.88173e+06	2.96037e+06	2.98474e+06	4.35783e+06	4.06035e+06	4.69436e+06	3.9634e+06	3.91329e+06	3.53167e+06	3.27797e+06	3.70911e+06	4.87885e+06	3.54245e+06
MSTRG.26	35	1	60.8759	1.60912e+07	1.19621e+07	1.2659e+07	1.64568e+07	2.23916e+07	2.16358e+07	2.32227e+07	2.19358e+07	3.17755e+07	2.72586e+07	2.38372e+07	1.98162e+07	2.09488e+07	2.52454e+07	3.58003e+07	2.87959e+07
MSTRG.2608	5	0.9929	3.47423	30616.1	20542.3	27845	24885	32867.6	29190.8	24858.8	29714.5	42969.8	17998.8	24786.5	19680.9	15127.3	18072	24669.9	29488.7
MSTRG.2612	2	0.9964	8.46154	232096	135109	164430	206736	192685	199627	211652	200646	232775	242934	12720.1	6665.39	6233.11	12109.2	8133.06	13597.4
MSTRG.2618	11	1	18.9189	1.76918e+06	1.0124e+06	1.59697e+06	1.34804e+06	2.24281e+06	1.34258e+06	1.52334e+06	1.39148e+06	1.68418e+06	1.55178e+06	1.59976e+06	1.3017e+06	1.47957e+06	1.53622e+06	2.34748e+06	2.09231e+06
MSTRG.2620	46	1	68.9951	4.6801e+06	3.38336e+06	3.84808e+06	4.78062e+06	5.68932e+06	3.75997e+06	4.7444e+06	4.29088e+06	6.19431e+06	5.20072e+06	4.85961e+06	4.16984e+06	4.12061e+06	5.06049e+06	6.92797e+06	5.7709e+06
MSTRG.2624	13	1	72.1569	5.23069e+06	4.1142e+06	5.59521e+06	4.268e+06	6.5807e+06	2.90854e+06	3.45031e+06	3.29297e+06	4.07409e+06	3.26935e+06	2.89941e+06	2.84589e+06	2.80986e+06	2.69404e+06	3.62252e+06	2.94644e+06
MSTRG.263	44	1	87.3469	1.26992e+08	9.43492e+07	6.07965e+07	1.77813e+08	1.78137e+08	8.89656e+07	1.12177e+08	9.47245e+07	1.75656e+08	1.61438e+08	7.05367e+07	67599330	5.32884e+07	9.81372e+07	1.48684e+08	1.2274e+08
MSTRG.2635	11	1	42.5121	9.98549e+06	6.98123e+06	9.15294e+06	9.53783e+06	1.26587e+07	8.99847e+06	9.07204e+06	8.09117e+06	1.17943e+07	1.01722e+07	1.21661e+07	9.53734e+06	8.55207e+06	1.16548e+07	1.53078e+07	1.35437e+07
MSTRG.2643	6	0.9999	22.7451	3771.81	3407.95	3305.98	3176.52	5397.32	2747.21	3104.59	2991.46	10201.6	11259.3	461494	525769	455777	534449	854299	780511
MSTRG.2649	6	1	33.0544	724205	571119	470558	752442	826326	619436	680416	587266	738311	686925	790812	854667	590970	758812	1.15934e+06	1.01905e+06
MSTRG.2650	2	0.9993	24.5033	191710	150575	229921	174276	232276	216758	204254	182794	230362	167239	199292	155055	188838	186428	216503	180371
MSTRG.2651	13	1	17.0596	1.16334e+06	814546	483405	1.53767e+06	1.68033e+06	996846	1.19449e+06	1.05907e+06	1.94568e+06	1.8454e+06	757038	634610	534542	1.06095e+06	1.49189e+06	1.24075e+06
MSTRG.2653	6	1	31.1741	210205	262038	340856	117289	95449.6	427086	392730	335159	405707	266922	878076	979176	1.03012e+06	281400	344793	395761
MSTRG.2669	11	1	11.2962	258580	139946	259776	321239	314115	163567	226694	201615	319197	293963	338608	249453	227380	257633	356156	396260
MSTRG.2670	30	1	39.0707	1.80116e+06	1.37675e+06	1.54314e+06	1.9136e+06	2.30577e+06	1.63191e+06	1.79717e+06	1.50321e+06	2.17877e+06	1.74348e+06	1472434	1.27616e+06	1.08479e+06	1.48655e+06	1.91105e+06	1.47064e+06
MSTRG.2675	9	1	23.5012	2.34014e+06	2.13154e+06	4.42668e+06	740467	1.52249e+06	1.68641e+06	2.04722e+06	2.00006e+06	1.06898e+06	573878	2.90507e+06	3.0888e+06	4.07756e+06	1.48177e+06	1.78376e+06	1.44655e+06
MSTRG.268	31	1	86.6071	7.59423e+07	5.87497e+07	6.72641e+07	7.07454e+07	9.97589e+07	6.14664e+07	7.18934e+07	6.594e+07	8.82645e+07	5.62408e+07	7.34614e+07	7.05542e+07	7.47148e+07	7.07113e+07	9.7281e+07	8.22408e+07
MSTRG.2685	40	1	55.7721	4.42663e+07	3.54675e+07	3.65823e+07	4.5155e+07	6.44531e+07	3.89917e+07	4.75396e+07	4.38694e+07	5.77313e+07	5.10353e+07	4.65316e+07	3.84288e+07	4.14638e+07	4.82488e+07	6.48651e+07	5.29136e+07
MSTRG.2694	8	1	19.3309	1.3019e+06	1.01755e+06	1.31312e+06	326454	513340	352180	346186	392586	266151	162031	681164	725341	834050	422469	641258	405559
MSTRG.2695	26	1	65.7627	8.13932e+07	8.83575e+07	4.70578e+07	6.02578e+06	4.45155e+06	6.81226e+07	7.16285e+07	4.23978e+07	3.43346e+06	2.88168e+06	2.02375e+07	2.40395e+07	3.14749e+07	1.03541e+06	720625	603151
MSTRG.2698	3	0.9998	3.27706	596454	467951	522632	485300	641217	572041	583980	503882	726680	570471	661486	580802	638348	673923	792659	654262
MSTRG.27	9	1	16.4313	723111	530229	579399	763594	906874	455018	473525	461065	645083	509724	645429	521463	517339	540693	806946	794472
MSTRG.270	24	1	75	5.08234e+07	3.96551e+07	4.79252e+07	4.61399e+07	6.44217e+07	4.48084e+07	5.11981e+07	4.59973e+07	6.05546e+07	4.81822e+07	5.17317e+07	4.42541e+07	4.89043e+07	4.76357e+07	6.6268e+07	4.93567e+07
MSTRG.2702	7	1	10.6785	45080.5	40223.5	57254.5	54836.9	89185.3	65725	58274.9	39234.3	89454.5	73475.9	97373.6	56655.9	69441.8	70130.5	104604	68298.2
MSTRG.2703	5	1	17.2932	164348	153997	200365	161500	159160	107992	120442	143264	119873	118846	285796	249698	301915	122494	164666	173304
MSTRG.2712	9	1	44.2478	3.15736e+06	2.52677e+06	2.251e+06	300001	246403	3.51308e+06	3.84966e+06	3.45053e+06	260499	134339	2.994e+06	3.22635e+06	2.98528e+06	168843	132273	176867
MSTRG.2717	18	0.9988	40.1734	598585	329870	466414	632159	771252	440037	437288	476424	551104	554723	547340	455518	372699	423932	482782	590412
MSTRG.2729	7	1	9.72222	1.05814e+06	876882	753482	991599	1.06805e+06	906358	833507	741281	1.17108e+06	1.33504e+06	991464	563382	576232	618957	927900	973005
MSTRG.2735	2	0.9925	17.4528	589.91	1110.3	0	0	599.35	542.85	516.3	702.07	350.69	0	1113.29	1128.12	0	1315.71	1285.88	1099.91
MSTRG.2736	9	1	57.3529	1.92133e+06	1.43242e+06	1.01518e+06	2.26633e+06	2.33044e+06	1.70467e+06	1.74048e+06	1.6062e+06	2.67651e+06	1.85482e+06	1.41472e+06	1.46095e+06	1.14283e+06	1.93195e+06	2.61245e+06	2.73731e+06
MSTRG.2745	7	1	7.23684	50979.5	52183.5	42889.8	59283.7	68910.1	50407.3	58190.1	33940.8	75253.9	64749.8	66191.9	60557.9	43560.4	73083.7	77673.3	66980.1
MSTRG.275	2	0.9988	14.8649	1.47103e+06	1.59488e+06	2.50605e+06	725288	1.11879e+06	1.53073e+06	1.86674e+06	1.9566e+06	1.32294e+06	765057	1.254e+06	1.24655e+06	1.55225e+06	1.02329e+06	1.23011e+06	802937
MSTRG.2756	14	1	16.685	2.06835e+06	1.15167e+06	1.93929e+06	1.63956e+06	2.33009e+06	1.68332e+06	1.97695e+06	1.70687e+06	2.61606e+06	2.07494e+06	1.79756e+06	1.63364e+06	1.73419e+06	1.79586e+06	2.57338e+06	1.71234e+06
MSTRG.2757	4	0.9923	5.30612	3196.77	4946.96	3383.63	4381.55	5777.47	3679.01	3998.53	3479.93	4054.27	4567.75	693.57	2308.3	1324.62	434.66	1679.69	1333.14
MSTRG.2758	9	1	23.6504	234035	230134	253924	158425	214659	151542	222364	204651	179206	121957	116953	111269	85864.6	101447	139581	122140
MSTRG.2777	6	1	21.1838	433610	223846	275693	359881	486838	355287	302684	305349	503112	314742	409861	302826	270308	396265	543234	427949
MSTRG.2778	5	0.9977	20	247488	195600	219592	181615	243293	123316	187053	160267	224701	182924	183663	176406	168702	198457	244883	185133
MSTRG.278	4	0.9999	9.30233	44564	34600.6	37024.1	50618.5	50073	33643.1	30789.2	33414.5	46194.6	44881.9	22880.5	13496.9	14297.7	16466.3	22527.1	19637.7
MSTRG.2795	7	1	12.2083	265784	204275	188006	328261	356522	266429	341182	325931	460041	433236	582097	558483	400581	564057	730063	611234
MSTRG.2796	8	1	8.29315	271399	167859	227342	181850	246992	250351	243273	219302	292021	228666	247306	210282	204174	243176	323036	274791
MSTRG.2797	7	1	59.1549	3.20339e+06	2.3482e+06	3.64727e+06	3.39806e+06	4.63142e+06	3.51278e+06	3.47131e+06	3.19239e+06	4.64127e+06	3.7605e+06	3.35544e+06	3.03609e+06	3.16362e+06	3.37166e+06	5.26665e+06	3.71162e+06
MSTRG.280	15	1	32.4376	2.41009e+06	1.72287e+06	2.09789e+06	2.79645e+06	2.79458e+06	2.43766e+06	2.76649e+06	2.37154e+06	3.51941e+06	2.86996e+06	2.65284e+06	2.25208e+06	2.31601e+06	2.42862e+06	3.58298e+06	3.30803e+06
MSTRG.2801	8	1	35.9551	3.65224e+06	2.78735e+06	1.74462e+06	3.97384e+06	4.26991e+06	3.48384e+06	3.78127e+06	3.50676e+06	4.62047e+06	4.92948e+06	2.16368e+06	2.00443e+06	1.14945e+06	2.92186e+06	4.51675e+06	4.0237e+06
MSTRG.2805	4	1	29.8137	3.18831e+06	2.81663e+06	4.43222e+06	1.44911e+06	2.17295e+06	3.05428e+06	4.30928e+06	3.8579e+06	3.32872e+06	1.69465e+06	5.75898e+06	5.09322e+06	6.15703e+06	3.86087e+06	4.60757e+06	3.79463e+06
MSTRG.281	8	1	9.21986	83215.3	69861	114446	106568	107655	91142.7	94833	71920.2	159650	106102	107102	99713	102141	107798	123038	97975.1
MSTRG.2810	8	1	53.2967	4.3315e+06	2.51248e+06	3.03671e+06	3.77682e+06	5.91597e+06	3.61194e+06	4.53266e+06	3.94489e+06	4.36993e+06	4.13028e+06	3.95365e+06	3.11757e+06	2.56988e+06	4.03582e+06	6.16219e+06	4.05762e+06
MSTRG.2813	3	0.9982	62.3656	84793.6	101420	78646.9	150447	144220	97182.8	88513.6	79939.4	190280	117258	140097	156094	105259	168913	239768	232562
MSTRG.2815	14	1	53.211	6.2245e+06	5.23461e+06	5.22786e+06	7.53377e+06	8.36842e+06	8.90428e+06	8.18299e+06	7.85164e+06	1.13875e+07	1.06613e+07	1.11669e+07	7.56265e+06	8.60921e+06	8.92068e+06	1.38352e+07	1.22088e+07
MSTRG.2818	10	1	22.6054	289604	257841	193199	304762	358391	258006	255697	229504	363372	344114	362317	364006	324064	315495	491751	445628
MSTRG.2827	9	1	73.0769	1.46447e+07	1.24117e+07	8.94032e+06	1.28073e+07	1.21005e+07	1.27142e+07	1.65134e+07	1.08541e+07	1.75843e+07	1.59398e+07	1.57758e+07	1.4114e+07	1.046e+07	1.62718e+07	1.92123e+07	1.73986e+07
MSTRG.2828	10	1	42.1569	8.1513e+06	6.80476e+06	7.3284e+06	8.6969e+06	1.02027e+07	7.92136e+06	8.56961e+06	7.87631e+06	1.2442e+07	1.32951e+07	1.05048e+07	8.83454e+06	8.89626e+06	1.05124e+07	1.41701e+07	1.38568e+07
MSTRG.2832	10	1	88.7097	3.40804e+07	1.76379e+07	3.01172e+07	3.01576e+07	4.41264e+07	2.06823e+07	2.58754e+07	2.3865e+07	2.87989e+07	3.20931e+07	2.97462e+07	2.13107e+07	2.43579e+07	2.49859e+07	3.92804e+07	3.16972e+07
MSTRG.2833	7	1	38.0531	382760	293976	319560	361169	399453	271962	271120	310163	411861	373557	431379	332072	353379	332949	450416	472276
MSTRG.2838	3	0.9999	19.3548	232300	137741	112689	182319	285811	193538	214394	191299	280005	214055	179548	132264	113280	220760	303461	273241
MSTRG.2841	20	1	35.5401	5.20312e+06	3.38197e+06	3.72785e+06	5.0926e+06	6.52953e+06	5.11361e+06	5.07927e+06	4.87879e+06	6.70675e+06	5.80482e+06	2.66763e+06	2.17923e+06	2.05291e+06	2.32406e+06	3.41825e+06	2.83083e+06
MSTRG.2846	3	0.9994	21.5385	97479.1	88728	92072.7	94413.3	133835	79851	104049	85561.9	119878	79896.2	2595.62	0	7296.51	4057.19	5549.77	0
MSTRG.2848	3	0.9995	9.52381	319234	176599	199404	278233	424625	290015	304647	257638	389664	348346	302831	229845	213426	375188	570895	350082
MSTRG.2854	23	1	35.2034	5.85731e+06	3.46914e+06	4.72316e+06	6.81592e+06	7.44856e+06	3.33497e+06	3.70759e+06	3.40035e+06	5.36931e+06	4.76141e+06	3.70568e+06	2.55047e+06	2.56937e+06	3.07302e+06	4.51344e+06	4.09102e+06
MSTRG.2856	6	1	8.29817	309921	275520	293638	332537	398970	367516	341041	341947	480338	370401	285745	255281	218528	280270	367945	291363
MSTRG.2862	3	0.9984	6.49718	82430.8	73389.5	80239.4	98410.9	93083.2	48545.8	65243.2	57758.3	90577.2	87938.4	106910	126051	108356	76137.4	154907	99757.2
MSTRG.2867	3	1	6.57396	26314	19823.1	21348.7	27819.3	29498.3	22083.1	15594.7	16057	31184.4	29089.7	23690.5	17244.3	16178.5	20012.4	29719.3	23969.8
MSTRG.2870	205	1	77.971	2.63585e+08	1.76974e+08	2.08846e+08	2.48703e+08	3.37371e+08	2.42724e+08	2.63263e+08	2.36286e+08	3.61523e+08	2.8996e+08	2.32165e+08	1.86782e+08	1.96613e+08	2.29604e+08	3.30069e+08	2.85294e+08
MSTRG.2873	7	1	61.3333	663098	493132	513594	479660	664515	662506	693034	597484	662011	532063	628675	553851	529258	559190	771605	684574
MSTRG.2875	7	1	44.8454	1.98457e+06	1.26854e+06	1.72618e+06	2.29149e+06	2.76385e+06	1.98218e+06	2.12164e+06	1.98914e+06	2.90039e+06	2.16165e+06	1.90378e+06	1.72274e+06	1.60094e+06	1.79441e+06	2.54388e+06	2.17233e+06
MSTRG.2876	21	1	64.1509	27396034	2.35056e+07	33986310	1.29528e+07	2.02108e+07	2.86745e+07	3.66181e+07	3.25719e+07	2.39371e+07	1.71999e+07	1.95964e+07	1.80979e+07	1.97883e+07	1.38484e+07	1.77148e+07	1.59032e+07
MSTRG.2881	10	1	28.3828	1.23859e+06	671597	1.15734e+06	1.01559e+06	1.26783e+06	1.08244e+06	1.14207e+06	889348	1.38641e+06	1.37156e+06	1.32381e+06	1.08763e+06	1.25304e+06	1.1117e+06	1.86606e+06	1.8214e+06
MSTRG.2885	1	0.9916	6.76692	59344.2	38585.2	45626.1	61637.1	70063.9	42149.4	47111.2	45571.3	54982.3	46434.1	64184.9	64026.5	65410.5	58004.5	83416.3	84932.9
MSTRG.2886	11	1	51.2048	1.2363e+07	9.35646e+06	1.00099e+07	1.1929e+07	1.5841e+07	1.16979e+07	1.10273e+07	1.16582e+07	1.6491e+07	1.4894e+07	1.38096e+07	1.238e+07	1.12232e+07	1.48909e+07	2.12824e+07	1.93014e+07
MSTRG.2887	5	1	51.6854	2.91648e+06	2.45392e+06	2.49664e+06	3.17685e+06	3.21669e+06	2.15674e+06	2.53008e+06	2.3409e+06	2.96949e+06	3.13196e+06	3.65722e+06	2.19677e+06	2.75785e+06	3.02575e+06	3.85646e+06	3.3549e+06
MSTRG.2889	5	1	15.9639	277403	176336	235368	183184	305415	190257	191155	186875	268204	161610	187215	164650	196140	192072	287095	225127
MSTRG.2890	11	1	11.7414	307620	214336	272672	295180	275083	272956	262881	224581	296923	211937	243854	211336	236588	254829	340331	342026
MSTRG.2895	5	1	28.2178	555447	338439	445214	542567	626832	767164	771334	859197	1.14734e+06	1.28643e+06	1.28635e+06	928922	845622	1.05307e+06	1.4883e+06	1.47206e+06
MSTRG.29	6	1	18.8586	127521	93373.5	60813.7	185400	208254	149085	161886	135788	244877	183335	79584	82267.1	41954.6	158406	232285	190055
MSTRG.290	3	1	38.0952	7.13987e+06	5.64994e+06	6.02589e+06	7.58162e+06	8.9591e+06	5.55758e+06	7.31437e+06	7.09966e+06	1.05893e+07	8.32465e+06	9.01634e+06	6.86919e+06	8.14473e+06	9.34187e+06	1.13179e+07	8.97525e+06
MSTRG.2909	9	1	15.7514	144897	127983	175090	113878	130869	123423	103253	99189.4	116677	109364	220576	233162	158817	180060	243855	204124
MSTRG.2910	70	1	52.5199	1.95449e+07	1.39911e+07	1.62546e+07	2.00138e+07	2.47543e+07	1.92699e+07	1.92456e+07	1.78342e+07	2.59675e+07	2.16124e+07	1.91187e+07	1.59687e+07	1.51046e+07	1.81492e+07	2.6772e+07	2.23654e+07
MSTRG.2917	4	1	18.4713	175663	189097	161526	10548.4	15344.5	87276.1	213322	124476	3786.3	2547.56	42060.8	26379.3	20400.3	5991.74	3239.45	7065.72
MSTRG.2919	29	1	26.4951	4.25756e+06	3.10272e+06	3.93551e+06	4.20265e+06	4.76696e+06	3.33652e+06	3.83031e+06	3.2646e+06	4.73403e+06	4.10451e+06	3.89466e+06	3.12472e+06	3.13684e+06	4.60015e+06	4.35605e+06	4.4707e+06
MSTRG.2922	4	1	10.9091	267841	186527	318862	152791	274762	127841	151453	161157	183398	159404	200001	194518	216456	219555	243720	273601
MSTRG.2926	3	0.9921	5.90631	30470.2	31336.2	34213.8	29700.5	39360	30237.7	57754.8	46683.2	59639.4	52820.8	25582.2	27541.2	23481.6	14867.6	20152	19176.1
MSTRG.2950	16	0.9998	16.9512	35197.1	35906.8	15555.8	31507.8	30873.4	30266.4	27920	24348.4	32984.2	32049.3	19740.2	23211.6	3954.62	19256.3	30376.1	25112.9
MSTRG.2954	29	1	41.1204	5.12914e+06	4.09583e+06	4.61429e+06	4.65033e+06	5.93535e+06	5.248e+06	5.80274e+06	5.33046e+06	7.01464e+06	5.21237e+06	4.70486e+06	4.48338e+06	4.13256e+06	4.24687e+06	5.91732e+06	4.79353e+06
MSTRG.2956	10	1	26.0369	2.91273e+06	1.86178e+06	2.53294e+06	3.26588e+06	3.524e+06	2.49477e+06	2.49777e+06	2.26211e+06	3.48092e+06	3.11919e+06	1.97238e+06	1.44669e+06	1.37443e+06	1.81254e+06	2.70016e+06	2.4902e+06
MSTRG.2960	3	0.9996	20.0873	21646.8	5699.52	2989.94	13032.9	24733.4	8152.61	25193	25032.5	40263.7	34232	22742.8	18871.6	6273.51	32532.1	29284.9	20820.8
MSTRG.2969	15	1	60.4651	6.19079e+06	5.53082e+06	3.43212e+06	5.29927e+06	6.73451e+06	2.2775e+06	2.1756e+06	2.71668e+06	3.30898e+06	2.1546e+06	8.83391e+06	9.53547e+06	8.146e+06	8.62141e+06	1.60832e+07	1.31589e+07
MSTRG.2970	4	1	23.9521	88979.6	83290.1	78941.1	57782.2	104356	9381.94	11989.1	13284.9	13807.9	9515.93	25532.2	28771.9	18848.2	25678.2	22775.3	38754.5
MSTRG.2973	11	1	28.6252	1.43993e+06	1.26011e+06	1.51856e+06	1.46284e+06	1.68531e+06	886261	1.17405e+06	1.01406e+06	1.27372e+06	1.08658e+06	1.77475e+06	1.58315e+06	1.6674e+06	1.10501e+06	1.89487e+06	1.6393e+06
MSTRG.2977	4	1	36.3636	2.29582e+07	1.56544e+07	2.1092e+07	666707	946141	2.00408e+07	2.14219e+07	1.7197e+07	668249	414435	8.58372e+06	8.80153e+06	9.46589e+06	12980	22655.2	51078.4
MSTRG.2978	4	1	55.1402	264390	219545	205228	222823	451488	881742	989129	938428	1.29378e+06	1.07954e+06	373242	248513	190742	296296	508894	342922
MSTRG.2979	1	0.9916	10.4762	42833	19811.4	13194.1	44755.2	41114.6	3897.42	3580.29	6169.77	8978.73	8289.87	109986	77069	93722.6	145015	169842	189123
MSTRG.298	8	1	20.3846	461611	323840	398428	337241	531403	673831	1.00306e+06	913950	900443	657789	396251	292746	279235	365289	474649	438070
MSTRG.2980	6	1	75.2381	2.37787e+06	1.68514e+06	1.16861e+06	3.06204e+06	2.71709e+06	1.50486e+06	1.82922e+06	1.41469e+06	2.45329e+06	3.04499e+06	1.80725e+06	1.1511e+06	914700	2.47195e+06	2.55353e+06	2.56331e+06
MSTRG.2981	11	1	19.8606	516498	307015	450487	439607	491418	413578	416699	357298	429448	485840	556775	489632	370430	448922	601399	535911
MSTRG.2985	7	1	19.5373	76960.8	71686.1	49117.1	50284.3	63087	72159.5	68594.3	48201.7	40993.9	43323.3	47300	47628.1	30015.8	48543.8	58942.2	57945
MSTRG.299	3	0.9994	12.782	58374.4	36288.1	46022.4	76349.3	86688.4	40984	40314.5	40401.4	53259.8	79052.3	64542.7	29540.8	40748.3	51766.3	73735.2	62842.4
MSTRG.2993	8	1	16.2602	2.18174e+06	1.51428e+06	2.14609e+06	2.05076e+06	2.9316e+06	1.39432e+06	1.88361e+06	1.87509e+06	2.28487e+06	2.14658e+06	2.62081e+06	2.13228e+06	2.24868e+06	2.45572e+06	3.3801e+06	2.63835e+06
MSTRG.2995	14	1	30.3819	459710	331882	492131	506157	585889	1.65543e+06	1.87331e+06	1.37578e+06	2.77476e+06	2.53508e+06	846513	613445	626323	745798	965356	846868
MSTRG.2996	8	0.9874	5.98802	35363.1	21153.6	45803.5	24523.9	41812.9	24943.5	23020	25117	32339.5	24026.5	24935.5	19567.2	27171.5	22014.7	37113.9	19044.9
MSTRG.3	16	1	43.1818	2.59075e+06	1.86483e+06	2.07269e+06	2.29849e+06	2.87347e+06	1.71577e+06	1.91167e+06	1.5362e+06	2.66607e+06	2.15125e+06	3.21533e+06	2.73226e+06	2.54865e+06	3.17711e+06	4580768	3.7376e+06
MSTRG.3023	2	0.9999	17.6056	242808	173990	225867	200155	275607	268049	270397	275321	380291	309019	315035	295212	271065	340726	449690	257365
MSTRG.3024	5	1	32.3529	5.71689e+06	3.36972e+06	3.35626e+06	5.26858e+06	5.61521e+06	4.39347e+06	4.61583e+06	3.6673e+06	6.04102e+06	4.47794e+06	5.61929e+06	4.1461e+06	4.51457e+06	5.3033e+06	6.76038e+06	6.6761e+06
MSTRG.3026	5	1	17.8674	231587	192746	226318	259382	282137	294460	333639	277827	370858	315259	311195	242948	240681	269412	356136	263891
MSTRG.3033	13	1	44.3787	7.90206e+06	5.58201e+06	5.6123e+06	9.97089e+06	9.52551e+06	4.69953e+06	6.13123e+06	5.47371e+06	8.12634e+06	7.14222e+06	6.30231e+06	5.46741e+06	4.39102e+06	6.44184e+06	9.63483e+06	9.82912e+06
MSTRG.3034	5	0.9998	18.8172	72315.6	61553.8	52433.7	94232.9	89193.6	59289.1	92551.7	80862.4	108228	117925	43732.8	43701.1	39526.8	34691.6	51209.7	33499.4
MSTRG.3035	7	1	6.86071	317788	193193	252940	246640	336448	225205	241871	239452	315316	333133	348657	250464	261722	326776	473414	347753
MSTRG.3036	19	1	37.4118	5.01484e+06	4.09578e+06	5.84883e+06	2.09957e+06	2.99511e+06	5.29705e+06	5.71749e+06	5.45007e+06	3.18031e+06	2.6842e+06	5.96081e+06	5.54136e+06	5.22655e+06	3.86096e+06	5.04048e+06	4.60932e+06
MSTRG.3039	19	1	63.4069	6.83889e+06	5.47668e+06	7.0887e+06	6.60234e+06	8.47015e+06	5.83914e+06	6.5921e+06	5.45181e+06	8.26338e+06	5.8478e+06	6.30722e+06	5.29869e+06	5.83033e+06	6.08628e+06	8.53421e+06	6.34951e+06
MSTRG.3043	9	1	56.3319	447518	400063	457865	477111	518525	350470	443048	426393	480834	372696	482515	416822	349409	429093	573063	486865
MSTRG.3046	4	1	14.8789	185147	101619	86395.2	255753	336987	172133	206329	213192	257972	200491	121430	99218.1	67500.1	194565	280413	206606
MSTRG.3047	3	0.9999	16.0173	47984.3	46390.6	50718.6	52504.9	65122.8	52507.9	48804.7	49695	70670.4	47750.6	50359.4	34403.1	39582.1	57228.8	70462.1	47109.8
MSTRG.3052	17	1	61.3445	3.88881e+07	2.52674e+07	2.93484e+07	3.41189e+07	4.47207e+07	2.83005e+07	3.48611e+07	3.04379e+07	4.90866e+07	3.5937e+07	3.79788e+07	3.25628e+07	3.39113e+07	3.72394e+07	5.60775e+07	4.32912e+07
MSTRG.3053	8	1	67.7419	1.47256e+06	1.24731e+06	2.08618e+06	616984	1.20921e+06	994489	1.26395e+06	1.19164e+06	1.01401e+06	647328	1.04109e+06	948489	878077	599754	840220	865166
MSTRG.3058	8	0.9996	7.49158	2.87702e+06	1.61248e+06	2.66961e+06	377532	633898	332098	269839	312241	435856	206581	461823	453287	379681	374975	511107	479559
MSTRG.306	6	1	42.6966	1.15976e+06	1.13428e+06	894289	48367.5	73968.1	1.17092e+06	1.43264e+06	1.37784e+06	93774	164473	2.16855e+06	2.16665e+06	1.46896e+06	69718.3	72241.3	94951.3
MSTRG.3060	57	1	65.5536	2.30083e+08	1.89403e+08	1.55512e+08	2.86748e+08	3.42508e+08	2.52507e+08	2.81997e+08	2.58511e+08	3.72125e+08	2.54996e+08	3.16941e+08	2.91282e+08	3.00359e+08	3.17595e+08	4.55621e+08	3.68256e+08
MSTRG.3061	4	1	18.8285	151724	118872	110501	177606	178578	144228	140883	135425	222252	160687	526088	449693	530534	285816	413873	345919
MSTRG.3062	10	1	53.2258	4.80879e+06	3.43003e+06	5.44678e+06	5.12424e+06	6.85909e+06	4.70334e+06	4.99787e+06	4.46357e+06	6.3345e+06	5.0523e+06	6.18727e+06	4.95064e+06	5.64506e+06	5.19598e+06	8.09719e+06	6.67519e+06
MSTRG.3063	2	0.998	9.48276	110778	48378.4	88602.5	115496	117274	81740.2	84612.6	81338.3	114123	115338	11818.3	17126.1	4251.67	4106.27	9056.38	6455.34
MSTRG.3066	11	1	31.4516	1.09547e+06	982337	1.07579e+06	1.13793e+06	1.30257e+06	902234	1.00848e+06	913941	1256743	732564	1.21793e+06	1.41128e+06	1.23022e+06	1.27691e+06	1.87925e+06	1.53267e+06
MSTRG.3077	13	1	50.3497	1.80434e+07	1.51576e+07	1.45324e+07	508643	585759	1.3393e+07	1.41187e+07	1.10686e+07	297722	342344	2.56842e+06	2.19505e+06	2.48405e+06	231483	191456	250270
MSTRG.3084	20	1	87.234	6.67803e+06	4.22484e+06	4.14526e+06	9.26722e+06	1.0512e+07	6.32724e+06	8.15739e+06	7.46209e+06	1.16974e+07	9.35763e+06	7.03258e+06	6.77943e+06	5.50811e+06	9.20669e+06	1.27423e+07	1.08507e+07
MSTRG.3092	4	1	22.0833	32442	21701.3	22344.2	22855.3	41065.3	24484.8	22255.5	23094.2	35968.2	25657.4	33734.2	32884.2	40243.1	32586.1	38409.2	35702.6
MSTRG.3093	9	1	42.5532	6.57498e+06	5.19302e+06	7.02212e+06	5.94764e+06	7.37959e+06	8.52767e+06	1.18849e+07	1.02017e+07	9.94568e+06	7.96868e+06	6.07437e+06	4.80486e+06	5.91358e+06	5.01763e+06	5.85883e+06	5.30693e+06
MSTRG.3095	8	1	31.1644	3.0392e+06	2.02711e+06	2.05176e+06	2.61959e+06	3.29434e+06	3.13342e+06	3.42304e+06	2.83707e+06	3.81778e+06	3.24247e+06	1.42722e+06	863091	970133	1.10491e+06	1.57097e+06	1.49243e+06
MSTRG.3096	14	1	46.8254	1.76644e+06	1.15254e+06	1.4115e+06	1.86309e+06	2.17251e+06	1.53361e+06	1.62613e+06	1.40397e+06	1.98425e+06	2.34455e+06	1.42232e+06	1.01041e+06	1.02845e+06	1.21933e+06	1.6502e+06	1.61026e+06
MSTRG.3099	9	1	25.5965	947764	709220	1.09212e+06	648112	761643	927365	845358	772114	929971	733141	1.04013e+06	883007	982785	844981	1.21513e+06	1.06961e+06
MSTRG.3102	30	1	73.4066	1.09499e+07	8.02821e+06	8.3234e+06	1.07191e+07	1.35654e+07	2.3234e+07	2.3473e+07	2.01673e+07	3.34936e+07	2.78203e+07	1.44615e+07	1.14386e+07	1.09457e+07	1.44025e+07	2.02218e+07	1.82999e+07
MSTRG.3104	6	1	7.95229	173047	108334	107446	155139	200241	99013.5	79213.9	79090.6	111848	64216.2	101548	100822	75773.2	131605	185329	187250
MSTRG.3111	23	1	40.3846	2.07854e+06	1.29561e+06	1.60632e+06	1.42187e+06	2.15037e+06	1.69952e+06	1.79524e+06	1.59305e+06	2.00432e+06	1.55739e+06	1.79155e+06	1.47881e+06	1.4434e+06	1.70998e+06	2.39138e+06	2.09442e+06
MSTRG.3116	3	1	20.2586	217501	88071.2	75931.8	565988	477043	152605	258033	255123	507924	566343	86941.4	70744	47663	236686	394285	301236
MSTRG.3117	7	1	29.1878	593826	415754	498440	575767	709264	424984	402289	381128	532365	451665	522473	444110	403162	557307	756871	669526
MSTRG.3118	4	1	20.6278	206542	141914	164430	246234	256400	218953	224719	210990	334198	320964	315377	221293	195753	281208	382667	412577
MSTRG.3119	10	1	32.4873	1.13068e+06	725025	998751	1.36946e+06	1.32747e+06	951771	1.04511e+06	961744	1.35261e+06	1.06421e+06	1.40512e+06	954074	1.01421e+06	1.03025e+06	1.48878e+06	1.33714e+06
MSTRG.312	4	1	12.5	182476	142329	102916	179880	231602	208132	230952	231970	312539	198092	667400	649700	575552	572815	744839	602307
MSTRG.3127	13	1	34.6154	1.95192e+06	1.5418e+06	1.94562e+06	2.15334e+06	2.54426e+06	1.92522e+06	2.40969e+06	2.15611e+06	3.00901e+06	2.10624e+06	2.02489e+06	1.99587e+06	1.99344e+06	1.93032e+06	2.52752e+06	2.0977e+06
MSTRG.3128	12	1	60.678	3.07683e+06	2.37965e+06	2.66712e+06	2.55203e+06	3.45122e+06	3.57736e+06	3.41903e+06	3.11743e+06	4.17496e+06	3.50216e+06	2.80002e+06	2.78074e+06	2.33368e+06	2.62803e+06	3.71747e+06	3.27273e+06
MSTRG.3134	2	0.9917	3.21027	16141.2	11097.2	10372.2	10561.2	16262.2	9848.14	10103.4	10525.5	10479	15185.7	16915.8	11506.7	9299.06	9362.71	17437.9	14445.9
MSTRG.3135	9	1	45.749	1.3709e+07	1.07018e+07	1.45116e+07	1.0382e+07	1.40066e+07	1.11163e+07	1.25898e+07	1.18186e+07	1.17645e+07	8.60232e+06	1.32351e+07	1.2093e+07	1.28632e+07	1.12564e+07	1.43365e+07	1.48047e+07
MSTRG.3138	33	1	44.5736	9.19595e+06	6.75479e+06	7.48122e+06	1.00131e+07	1.12846e+07	8.06304e+06	8.8435e+06	8.22365e+06	1.39149e+07	1.16194e+07	1.00703e+07	8.08755e+06	8.26047e+06	1.02116e+07	1.52124e+07	1.29074e+07
MSTRG.3142	12	1	45.9807	4.97822e+06	3.36832e+06	4.55017e+06	3.44532e+06	5.73427e+06	3.59323e+06	3.89588e+06	3.49992e+06	4.65979e+06	3.16137e+06	4.65339e+06	3.92361e+06	4.54857e+06	4.49343e+06	6.6504e+06	4.65306e+06
MSTRG.3143	2	0.9938	12.6316	111632	84893.8	37792.3	310559	290595	110130	109899	130031	341368	305189	96599.2	63493.9	53600.5	191397	395901	280517
MSTRG.3146	20	1	54.4218	2.7954e+07	2.06601e+07	2.39257e+07	3.03882e+07	3.24352e+07	2.90162e+07	2.55689e+07	2.58052e+07	4.17041e+07	3.20157e+07	3.69998e+07	2.6441e+07	2.87445e+07	3.24036e+07	4.65342e+07	4.4397e+07
MSTRG.3149	2	1	13.0719	1.19069e+06	817444	1.13071e+06	1175359	1.08507e+06	968287	927952	786535	1.27929e+06	998131	1.07604e+06	1.0777e+06	1.22072e+06	1.11126e+06	1.50121e+06	1.24822e+06
MSTRG.315	5	1	19.8529	314024	259252	338780	347604	450968	311662	284653	286611	419024	229011	474038	448850	451856	471279	611003	450620
MSTRG.3150	2	1	6.36516	13770.4	13396.3	17240.9	12125.5	8686.47	6516.66	9334.93	8251.57	11880.7	8586.58	21248.8	12811.2	10664.4	18944	19873.4	11821.1
MSTRG.3154	4	1	18.9091	629882	460971	357852	715684	779371	664874	706838	602855	947601	881402	235999	234351	209633	242118	337007	309345
MSTRG.3156	15	1	20.4703	470107	342044	365232	637269	639085	426808	443798	421660	599126	541442	451980	366237	318385	443561	665261	596401
MSTRG.3157	8	1	37.4429	4.74544e+06	4.5667e+06	5.43377e+06	1.75031e+06	2.47011e+06	4.3328e+06	5.85996e+06	4.97592e+06	1.59604e+06	904818	1.63016e+07	1.74552e+07	1.78761e+07	2.99939e+06	3.45389e+06	2.76468e+06
MSTRG.3158	3	0.9994	13.7184	785988	544799	665554	490169	632470	467381	562786	531807	587894	547766	474156	430960	363003	386330	608076	590207
MSTRG.3163	14	1	28.3333	483992	715980	238048	405767	660902	434370	505820	472953	560154	414513	631788	596594	639338	573201	870367	784512
MSTRG.3174	7	1	36.4754	1.72798e+06	1.40711e+06	1.49582e+06	1.19396e+06	1.22813e+06	1.42653e+06	1.40406e+06	1.32819e+06	1.41697e+06	1.43609e+06	1.13491e+06	914797	910280	922414	1.28442e+06	1.10698e+06
MSTRG.3175	11	1	34.9099	1.48948e+06	1.17347e+06	1.50322e+06	422912	619080	1.66468e+06	1.46044e+06	1.14658e+06	762684	487425	1.01026e+06	961415	952844	731032	1.03534e+06	901440
MSTRG.3176	17	1	41.8557	6.1423e+06	3.7433e+06	4.27412e+06	6.56998e+06	7.40019e+06	5.12888e+06	5.7595e+06	5.51441e+06	6.8667e+06	7.03728e+06	6.45745e+06	4.7059e+06	5.06917e+06	5.30261e+06	7.47554e+06	6.89876e+06
MSTRG.3177	4	0.9989	7.12531	45293.3	31872.8	40258.1	33827	46808.9	39739.9	40259.9	36993.2	42758.3	35126	38480.6	32464.6	37780.8	36827.6	52330.9	49668.1
MSTRG.3179	11	1	20.0642	674474	449434	613535	485005	634024	433250	462916	472599	537999	384050	558158	506076	539529	476315	671786	548140
MSTRG.3180	14	1	65.1982	5.42695e+06	5.04687e+06	8.58954e+06	2.2822e+06	4.28976e+06	4.47695e+06	7.96208e+06	8.07825e+06	5.63157e+06	3.74361e+06	5.42227e+06	4.4861e+06	4.52714e+06	3.59683e+06	4.12897e+06	3.85723e+06
MSTRG.3183	8	1	36.3924	744984	533282	424219	1.55025e+06	1.81537e+06	731628	969148	925431	1.63609e+06	1.62232e+06	696054	393594	375084	1.24743e+06	1.64424e+06	1.24416e+06
MSTRG.3186	3	0.9976	15.7635	100514	170396	76394.1	19855.6	38380.5	27497.6	51941.8	32271.6	30560.2	52200.1	122615	80531.3	34455.8	67019.3	122668	103441
MSTRG.320	3	1	13.3047	142194	535820	169940	221456	239074	83468.9	168564	173781	210149	208780	187328	223544	188511	213260	288808	185077
MSTRG.3202	2	0.9859	3.38983	1.17326e+06	883155	1.13221e+06	1.27231e+06	1.84683e+06	1.49195e+06	1.89594e+06	1.6028e+06	2.28035e+06	2.34746e+06	1.08102e+06	1.03087e+06	1.0555e+06	968785	1.66216e+06	1.20422e+06
MSTRG.3203	13	1	22.434	193643	117056	168480	177501	214322	150490	187761	158376	177493	163937	250770	174171	174417	176432	263920	232601
MSTRG.3206	3	0.9997	8.79397	411100	339202	399373	485066	503620	274520	487408	439753	623323	533547	136622	138807	87028.1	78785.6	157629	120730
MSTRG.3214	4	1	41.875	3.0853e+07	1.63839e+07	1.52184e+07	2.14663e+07	3.43651e+07	2.42297e+07	2.67376e+07	2.43112e+07	3.12985e+07	2.3118e+07	2.25493e+07	1.91113e+07	1.26676e+07	2.44045e+07	3.26704e+07	2.91325e+07
MSTRG.323	12	1	38.3481	3.39148e+06	2.36923e+06	3.13922e+06	3.1749e+06	4.38219e+06	3.49575e+06	3.89026e+06	3.27105e+06	4.44028e+06	3.40246e+06	3.94954e+06	3.52964e+06	3.51239e+06	3.66166e+06	5.22588e+06	4.1169e+06
MSTRG.3238	5	1	26.6904	385647	344936	333915	584363	561854	303431	263892	263408	406456	328285	169134	138963	144554	148678	185980	152486
MSTRG.3239	15	1	32.5301	3.02288e+06	2.49171e+06	3.15052e+06	3.40851e+06	4.40773e+06	2.49161e+06	2.96329e+06	2.69336e+06	4.27395e+06	3.23971e+06	3.23448e+06	2.76116e+06	2.76264e+06	3.05962e+06	4.29994e+06	3.63972e+06
MSTRG.324	11	1	41.9087	2.28861e+06	1.67501e+06	2.13656e+06	1.89972e+06	2.48537e+06	1.86527e+06	2.54645e+06	2.00246e+06	2.83319e+06	2.57875e+06	2.55093e+06	2.29788e+06	2.21352e+06	1.94625e+06	3.00035e+06	2.73728e+06
MSTRG.3240	17	1	46.6077	2.92132e+06	1.8959e+06	2.41508e+06	2.70852e+06	3.07677e+06	2.30295e+06	2.55035e+06	2.42526e+06	2.81872e+06	2.72509e+06	2.57672e+06	2.39221e+06	2.23778e+06	2.30778e+06	2.98402e+06	2.56132e+06
MSTRG.3244	4	1	25.8883	294936	211323	275288	341963	332888	292093	356897	273683	422430	439666	381727	374977	363292	276458	417264	362799
MSTRG.3246	37	1	49.7382	1.20327e+07	8.19778e+06	1.14271e+07	9.06478e+06	1.29447e+07	9.21092e+06	1.03971e+07	9.102e+06	1.10659e+07	8.18109e+06	8.72833e+06	7.8062e+06	8.33882e+06	7.38919e+06	1.08098e+07	9.72034e+06
MSTRG.3247	4	1	53.4483	405989	334155	430892	336762	452073	369440	367328	321905	367357	325145	474891	340226	409353	375542	473068	500190
MSTRG.3249	26	1	24.1697	3.8949e+06	2.77784e+06	3.34139e+06	3.19405e+06	4.73621e+06	3.78247e+06	3.6717e+06	3.53382e+06	4.40954e+06	3.18827e+06	4.15619e+06	3.96269e+06	3.42897e+06	4.13522e+06	5.7403e+06	4.49803e+06
MSTRG.3259	8	1	38.6282	1.09693e+06	831042	1.14327e+06	885414	907665	1.71537e+06	1.18541e+06	975916	1.18019e+06	913603	277716	268517	234699	236434	276093	267113
MSTRG.326	3	0.9999	6.34921	177319	209114	175648	204262	231969	172714	189540	180730	227296	156249	255390	192254	178983	228405	257548	276547
MSTRG.3269	7	1	16.1554	430648	297840	342839	476405	537534	271681	332959	290570	404067	367220	250424	253384	209830	226465	342812	284438
MSTRG.3270	25	1	57.4576	2.45946e+07	1.87961e+07	3.36235e+07	1.11525e+07	2.20956e+07	2.64537e+07	3.55072e+07	3.57306e+07	2.46221e+07	1.45405e+07	2.90173e+07	2.68223e+07	3.21351e+07	2.15248e+07	2.86841e+07	2.24543e+07
MSTRG.3271	3	0.9988	26.9504	18412.5	13925.4	15662.3	15132.3	18981.8	11763.1	15536.3	13449.6	11009	11742.7	18695.7	15443.1	13626.7	15099	18043.4	19320.2
MSTRG.3272	2	0.9917	31.5789	42592.5	42769.2	113888	7971.93	17426.2	38753.7	17677.2	14593.9	11460.8	7337.05	50965.1	34441.6	55923.8	22054.7	32713.1	35590.9
MSTRG.3273	19	1	31.6418	1.05029e+06	785716	947325	802325	1.1097e+06	825728	1.00936e+06	884245	883995	933338	1.22149e+06	1.1602e+06	1.07792e+06	1.03573e+06	1.43539e+06	1.21992e+06
MSTRG.3274	7	1	50.3145	1.89178e+06	1.19481e+06	1.47585e+06	1.67798e+06	2.17147e+06	1.41084e+06	1.37482e+06	1.36707e+06	1.86581e+06	1.51257e+06	1.96259e+06	1.61202e+06	1.80587e+06	1.68687e+06	2.41652e+06	2.03281e+06
MSTRG.3278	5	0.9987	5.22325	29660.4	21933.6	35164.1	20375.7	23412	16358.7	14420.1	18314.2	18479.9	20776.8	35428.9	28201.4	31335.5	22236.6	38449.6	33676.5
MSTRG.3279	5	1	15.7385	75908.2	83063.1	70904.9	69837.7	93313.9	89946.2	115568	121107	155686	109069	82513.2	88812.7	79985.4	93248.3	116629	88723.8
MSTRG.3286	9	1	25.9587	1.77119e+06	1.53191e+06	2.01572e+06	1.83081e+06	2.42257e+06	1.49907e+06	1.82823e+06	1.87498e+06	2.29627e+06	1.96706e+06	1.96066e+06	1.83688e+06	1.89657e+06	2.0315e+06	2.9445e+06	1.95802e+06
MSTRG.3289	2	0.9998	15.6757	4.1484e+06	2.79523e+06	3.34538e+06	4.21347e+06	5.3046e+06	4.11553e+06	5.19253e+06	4.35414e+06	7.89138e+06	5.80867e+06	1.27849e+06	1.40521e+06	1.25243e+06	1.82463e+06	2.38928e+06	2.0912e+06
MSTRG.329	13	1	33.0097	289031	185795	208588	448362	434711	205353	292448	257956	443698	362255	254935	239728	216182	295527	417991	412107
MSTRG.3293	11	1	31.738	834042	523705	825544	744789	1.0369e+06	973530	1.13196e+06	1.11578e+06	1.28266e+06	1.0693e+06	1.27773e+06	1.08553e+06	1.1681e+06	1.27971e+06	1.96337e+06	1.53678e+06
MSTRG.33	6	1	12.0553	497865	354416	412282	457025	573972	277661	399811	364361	505375	349513	391891	324150	342886	357410	517967	425980
MSTRG.3303	11	1	9.17553	159697	96398.6	163049	105807	136768	97074.3	111441	84891.4	142438	81075.7	146205	146389	112990	115251	162830	118828
MSTRG.3307	2	0.9951	10.3448	57364.9	34957.6	13266.6	103088	126717	59186.2	87126	77941.2	184273	117187	53702.1	62460.7	20317.2	121347	168594	138300
MSTRG.331	5	1	13.4172	117618	65398.1	104638	44750.1	59471.1	34019	63628.1	55343.8	56146.2	67395.3	82313.4	80270.2	70592.8	64430.1	90538.2	64710.4
MSTRG.3311	6	1	20.7792	897496	632383	786213	859913	964079	873509	849842	828083	1.09818e+06	849746	553008	428965	480055	478217	679258	622562
MSTRG.3313	27	1	66.5929	2.63946e+07	2.16071e+07	3.08189e+07	1.74839e+07	2.5216e+07	2.04085e+07	2.84867e+07	2.46399e+07	2.54458e+07	1.98889e+07	3.31385e+07	3.09171e+07	3.28427e+07	2.36766e+07	3.19421e+07	2.86355e+07
MSTRG.3316	10	0.9998	5.59671	14627	9588.63	11414	9724.35	14174.3	7993.32	6072	8021.43	11003.3	7444.27	9153.42	7962.03	7193.77	6698.23	12609.2	8365.62
MSTRG.3317	17	1	35.214	985845	624160	719894	983414	1.26507e+06	1.16952e+06	1.11011e+06	992922	1.55497e+06	1.41242e+06	1.05606e+06	744418	715211	1.05505e+06	1.41495e+06	1.18165e+06
MSTRG.3318	3	0.9958	11.6197	19409.8	17053.2	26556.4	8581.15	19372.1	8739.11	9339.9	9347.78	5261.95	4016.01	29515.4	19436.4	17463.4	13555.1	12083.4	7846.31
MSTRG.3321	16	1	26.458	2.59073e+06	1.52879e+06	2.08473e+06	2.77634e+06	2.87584e+06	1.64308e+06	1.81123e+06	1.64643e+06	2.46906e+06	2.00038e+06	2.26374e+06	1.71191e+06	1.80952e+06	1.98153e+06	2.97422e+06	2.76199e+06
MSTRG.3323	9	1	11.2565	31219.2	15406.9	19763.3	19578.9	30920.5	22276.4	18981.5	25789.1	25462.2	18731.5	28099.8	36089.9	28233.4	43258.3	39469.4	47574.7
MSTRG.3325	22	1	47.6744	8.18541e+06	5.23681e+06	6.16557e+06	9.60249e+06	1.06104e+07	7.07836e+06	7.92687e+06	7.09854e+06	1.03312e+07	8.7916e+06	1.08686e+07	7.85681e+06	8.02803e+06	9.19464e+06	1.38368e+07	1.31255e+07
MSTRG.3328	6	1	18.9591	888584	567057	841077	878403	1.04066e+06	656206	711604	574334	792185	806461	776179	583602	626877	667814	1.06047e+06	966778
MSTRG.3348	83	1	43.436	1.78484e+07	1.29771e+07	1.51898e+07	1.74714e+07	2.05895e+07	1.48091e+07	1.82174e+07	1.62555e+07	2.27654e+07	2.00604e+07	1.38872e+07	1.15848e+07	1.13772e+07	1.2179e+07	1.5862e+07	1.36948e+07
MSTRG.3349	16	1	15.6897	38192.8	25219.8	31797.8	20150.9	43754.8	31853.4	38049.9	40012.5	70892.7	58589.8	33552.8	25011.6	24342.2	21124.9	21488.9	13093
MSTRG.335	9	1	10.7454	340679	239569	348600	366376	342646	202926	213003	268974	320412	222815	221687	232249	198960	241810	336412	284514
MSTRG.337	14	1	33.4594	2.76746e+06	2.13179e+06	2.00856e+06	3.24697e+06	3.42175e+06	3.27758e+06	3.02505e+06	2.9948e+06	4.62513e+06	3.3787e+06	2.71017e+06	2.76505e+06	2.39607e+06	2.95075e+06	3.85009e+06	3726609
MSTRG.3370	5	0.9939	38.9937	4.98545e+06	4.09681e+06	1.15004e+06	7.27984e+06	7.37737e+06	3.76156e+06	3.96943e+06	4.13781e+06	6.83666e+06	7.01482e+06	2.92878e+06	2.94126e+06	1.00205e+06	3.8348e+06	5.19859e+06	4.96664e+06
MSTRG.3373	2	0.9917	6.37681	115178	73472.1	78343.1	107644	190348	29371.8	30939	29657.5	39483.4	38240.6	1816.35	2944.59	1273.88	1901.33	1907.06	2321.41
MSTRG.3378	12	1	19.482	942939	605603	728111	897224	893145	614680	609161	570549	819952	587756	922698	766266	761800	901171	1.26311e+06	1.07383e+06
MSTRG.338	25	1	70.4715	8.63211e+06	6.21423e+06	7.65058e+06	6.55646e+06	8.53584e+06	7.74623e+06	8.00289e+06	7.7945e+06	9.32615e+06	7.70412e+06	8.403e+06	7.73047e+06	7.6762e+06	7.41863e+06	1.06545e+07	9.51436e+06
MSTRG.3382	6	1	13.4091	424178	371156	308726	483298	654488	493779	601694	537708	788550	657494	666281	610385	452818	758075	1.01874e+06	813217
MSTRG.339	6	1	12.7698	489319	312333	499694	534471	531901	453662	421483	332746	508599	399636	451179	372666	342920	348157	539037	507207
MSTRG.3390	6	1	49.2537	501260	410004	665079	315998	532013	257896	347178	365539	310027	302973	405439	451618	443760	378105	516256	443646
MSTRG.3391	29	1	46.3727	3.71838e+06	2.50106e+06	3.84676e+06	3.27611e+06	4.73394e+06	2.86407e+06	2.8299e+06	2.63039e+06	3.6517e+06	3.12681e+06	3.08046e+06	2.42174e+06	2.40425e+06	2.75936e+06	3.85174e+06	3.45831e+06
MSTRG.340	2	1	12.6904	135629	110697	123844	142600	163930	138729	155377	151007	189728	162374	178121	134447	126494	144454	252421	206507
MSTRG.3400	2	0.9944	6.12245	93194.9	61669.5	77600.4	86777.7	95597	67714	80222.1	77065.3	116525	99900.7	111223	68807.8	87593.2	91392.9	122356	118376
MSTRG.3402	2	1	39.5604	1.36778e+06	1.44795e+06	708320	2.16463e+06	3.00656e+06	1.7852e+06	2.1401e+06	2.00713e+06	2.91889e+06	2.43836e+06	304435	285107	270524	326108	399866	384489
MSTRG.3406	4	1	26.7857	128471	91749.7	64678.1	166982	178591	114836	124936	126062	138647	159506	93009.5	83841.4	57870.3	140134	218791	177188
MSTRG.3407	3	1	7.76699	44884.2	33759.3	86580.9	19336.7	20391.6	32224.5	33682.2	20812.8	23928.8	20058.2	86066.4	63939.2	89908.5	27609.4	32077.2	28709.9
MSTRG.3409	8	1	15.9817	62299.7	43572.6	48599.6	80929.7	79961.4	36410.7	48920.8	45019.1	74374.3	72069.6	61313.2	51373.6	53700.2	57632.1	84887.4	71342.5
MSTRG.3411	16	1	60.733	6.51006e+06	5.1498e+06	5.98533e+06	1.01919e+06	890386	6.95385e+07	7.81839e+07	6.02657e+07	2.31076e+06	2.56069e+06	5.49949e+06	9.85618e+06	7.16118e+06	651815	694552	623049
MSTRG.3416	5	0.9991	6.43478	80302.1	65923.8	57620.8	89883.3	106849	60810.8	105026	98654	148489	116759	116183	106038	100454	111079	148018	114540
MSTRG.342	5	1	20.0744	532967	503356	676200	540748	588308	612152	623406	583015	721467	400753	1.36973e+06	1.30826e+06	1.33044e+06	1.2309e+06	1.71635e+06	1.44296e+06
MSTRG.3422	6	1	30.3167	1.27625e+06	835800	902870	1.071e+06	1.85854e+06	1.36538e+06	1.4572e+06	1.32045e+06	1.74503e+06	1.35443e+06	2.86156e+06	2.37762e+06	2.33419e+06	2.59378e+06	3.78613e+06	2.71844e+06
MSTRG.3424	14	1	90.0553	4.59342e+06	3.16403e+06	2.59208e+06	5.22034e+06	6.40431e+06	3.55221e+06	4.20222e+06	3.72394e+06	5.96407e+06	5.37321e+06	4.36443e+06	3.9519e+06	3.25976e+06	4.43308e+06	6.54953e+06	5.10372e+06
MSTRG.3427	7	0.9852	13.6157	22115	17208.2	9695.08	33230.6	30126	16625	17309.9	14416.3	29431.1	28024.9	18213.4	19620.2	11330.7	20666.5	28965.8	27065.4
MSTRG.3429	12	1	48.3871	2.83208e+06	1.96989e+06	2.29606e+06	2.57743e+06	3.00015e+06	2.29844e+06	2.53794e+06	2.4558e+06	3.58683e+06	2.52258e+06	2.84826e+06	2.43225e+06	2.32217e+06	2.78315e+06	3.96448e+06	3.18476e+06
MSTRG.343	15	1	36.6748	1.86691e+06	1.52615e+06	1.25078e+06	1.47238e+06	1.21614e+06	1.29986e+06	1.86316e+06	2.09187e+06	2.30226e+06	1.84057e+06	2.63658e+06	2.84721e+06	3.16933e+06	3.22042e+06	2.31598e+06	3.1734e+06
MSTRG.3430	42	1	64.0988	4.64396e+07	3.0216e+07	3.34669e+07	4.99195e+07	6.12822e+07	3.91887e+07	4.20822e+07	3.65125e+07	6.61471e+07	5.51742e+07	3.66867e+07	3.03549e+07	2.85519e+07	3.75202e+07	5.59013e+07	4.2373e+07
MSTRG.3431	93	1	63.8674	7.62709e+07	4.86471e+07	5.6366e+07	7.78858e+07	1.00702e+08	6.01819e+07	6.54835e+07	5.6828e+07	1.00588e+08	8.69586e+07	5.41844e+07	4.83314e+07	4.22876e+07	5.6728e+07	8.32102e+07	6.2775e+07
MSTRG.3432	47	1	38.4856	3.02619e+07	2.02096e+07	2.88447e+07	2.61236e+07	3.35919e+07	2.4525e+07	2.27876e+07	1.96896e+07	3.10046e+07	2.34542e+07	3.18901e+07	2.55728e+07	2.53613e+07	2.79998e+07	3.89e+07	3.52508e+07
MSTRG.3434	17	1	45.2191	9.17102e+06	7.15228e+06	9.63571e+06	7.97255e+06	1.32536e+07	8.79948e+06	1.07724e+07	9.56148e+06	1.23013e+07	1.02168e+07	1.26007e+07	1.0479e+07	1.08385e+07	1.16785e+07	1.57803e+07	1.13605e+07
MSTRG.3435	15	1	41.1514	1.02082e+06	918298	915390	1.22251e+06	1.19354e+06	793468	832175	727521	1.03599e+06	939565	1.17145e+06	1.04277e+06	832926	1.02185e+06	1.40009e+06	1.31346e+06
MSTRG.3438	3	1	6.26305	90260.4	61124.1	91191.8	73546	102318	70150.9	73220.5	56539.9	68831.6	51408.7	74495.2	61186.5	67633	65136.3	85797.8	58719.4
MSTRG.344	14	1	13.5067	943495	678227	835350	924166	1.06414e+06	963297	1.03079e+06	890661	1.36304e+06	1.20886e+06	1.13141e+06	936602	891259	936834	1.35464e+06	1.28749e+06
MSTRG.3441	3	1	13.2258	196790	152634	153580	184675	203966	153076	149553	139310	184089	133915	163342	136349	136411	191076	243142	222469
MSTRG.3444	16	1	40.566	1.71077e+06	1245814	2.11307e+06	1.35147e+06	1.49934e+06	1.47833e+06	1.97697e+06	1.76051e+06	1.71675e+06	1.18226e+06	1.98364e+06	2.29595e+06	2.39796e+06	1.67513e+06	2.34366e+06	2.16931e+06
MSTRG.3445	24	1	32.0822	3.42342e+06	1.99654e+06	2.5866e+06	3.42669e+06	4.10021e+06	2.20259e+06	2.24491e+06	2.15532e+06	2.87671e+06	2.11872e+06	2.76432e+06	2.19876e+06	2.45653e+06	2.7296e+06	3.98038e+06	3.54461e+06
MSTRG.345	14	1	14.6479	2.7646e+06	1.68056e+06	2.55981e+06	3.06189e+06	3.59382e+06	2.29335e+06	2.44082e+06	2.17469e+06	3.238e+06	3.32316e+06	2.83829e+06	1.97569e+06	2.02272e+06	2.4377e+06	3.42912e+06	3.17504e+06
MSTRG.3451	25	1	48.468	6.04172e+07	4.32343e+07	4.17905e+07	5.84702e+07	8.00488e+07	4.13722e+07	4.71965e+07	4.22514e+07	6.27331e+07	5.65227e+07	5.48521e+07	4.18281e+07	4.19744e+07	5.29439e+07	7.93676e+07	7.01722e+07
MSTRG.3455	6	1	31.8436	1.68862e+06	1.22641e+06	1.7623e+06	1.52273e+06	1.91386e+06	1.69883e+06	1.70929e+06	1.58563e+06	2.10145e+06	1.76446e+06	1.72109e+06	1.28869e+06	1.36709e+06	1.40165e+06	2.0607e+06	1.65328e+06
MSTRG.3465	131	1	85.438	5.29082e+08	349020848	4.25278e+08	4.68326e+08	7.05589e+08	3.47538e+08	3.92191e+08	3.51814e+08	5.09309e+08	3.94421e+08	4.29461e+08	3.19958e+08	3.65937e+08	4.35921e+08	6.12758e+08	4.85404e+08
MSTRG.347	31	1	41.623	1.30715e+07	1.00151e+07	1.00258e+07	1.71262e+07	1.85245e+07	1.75218e+07	1.76567e+07	1.48726e+07	2.42206e+07	2.4365e+07	1.60794e+07	1.10619e+07	1.07104e+07	1.4203e+07	1.947e+07	1.77587e+07
MSTRG.3470	3	1	50.6024	6.03557e+06	6.6565e+06	1.69539e+07	2.16065e+06	5.2103e+06	2.67414e+06	6.15862e+06	6.15074e+06	3.46728e+06	1.84157e+06	1689608	2.86476e+06	1.24703e+06	1.32881e+06	1.05589e+06	715194
MSTRG.3473	10	1	29.8701	655045	484773	586337	750439	1.05642e+06	838684	893122	817265	1.24909e+06	875210	971401	915192	959491	1.12276e+06	1.63328e+06	1.29515e+06
MSTRG.3477	9	1	31.4149	786420	603774	489138	648715	845114	396478	528816	494209	451246	291493	843540	643086	628889	659940	1.06388e+06	833626
MSTRG.3478	13	1	61.5385	3.12218e+06	2.3024e+06	1.94363e+06	3.57814e+06	4.34892e+06	2.63471e+06	3.08375e+06	2.59785e+06	3.71191e+06	3.49273e+06	2.86813e+06	2.43994e+06	2.0282e+06	3.63171e+06	4.63181e+06	4.02489e+06
MSTRG.3481	5	0.9985	17.6471	432076	368847	395707	312968	552832	244702	359325	329036	266055	160988	139671	129503	105167	71028.6	96979.1	81181.3
MSTRG.3483	13	1	23.2812	864901	713110	694438	835164	768423	479422	574463	452499	574817	649621	538485	470763	348937	362607	583238	557674
MSTRG.3488	15	1	30.8989	3.30464e+06	2.55623e+06	2.40649e+06	3.76899e+06	5.29013e+06	3.16713e+06	4.0198e+06	3.46883e+06	4.6966e+06	4.49405e+06	1.02539e+06	968651	923447	904530	1.41571e+06	1.03002e+06
MSTRG.349	7	1	5.31777	227293	147628	199666	213060	284201	157980	165750	153988	243225	205132	225831	209348	172672	218729	330168	297547
MSTRG.3494	8	1	13.5934	25964.8	17750.5	27677.8	24697.7	25339.3	22683.7	23402.7	18450.8	26106	18152.7	33198.1	29525.8	25604.2	21287.6	26657	29846.7
MSTRG.3495	9	1	43.4783	3.68092e+06	2.71943e+06	3.26083e+06	3.30862e+06	3.34686e+06	3.05548e+06	3.09313e+06	2.76809e+06	4.01434e+06	3.74804e+06	3.10721e+06	2.52537e+06	2.73664e+06	2.43512e+06	3.53119e+06	2.96202e+06
MSTRG.3497	17	1	29.8851	3.72993e+06	3.13058e+06	4.24088e+06	3.68206e+06	5.04788e+06	5.02925e+06	4.45925e+06	4.39427e+06	7.31971e+06	4.79367e+06	5.68912e+06	5.11184e+06	5.20277e+06	5.30919e+06	7.14134e+06	5.39392e+06
MSTRG.3498	1	0.9917	4.91228	7034.33	7491.41	5655.47	9754.78	6943.56	1728.44	1536.08	1577.35	7161.48	7942.32	7989.24	8139.91	5530.51	10271.3	10804.1	9577.58
MSTRG.35	11	1	47.1311	1.97005e+06	1.29061e+06	1.65838e+06	1.88455e+06	1.88782e+06	1.2491e+06	1.436e+06	1.36505e+06	1.75271e+06	1.15142e+06	1.43721e+06	1.37487e+06	1.45634e+06	1.10397e+06	1.59131e+06	1.44712e+06
MSTRG.350	5	0.9996	9.04926	1268.68	1034.19	0	4429.49	3374.97	3697.46	6241.72	3845.97	6865.09	6554.97	758.5	1118	456.16	1243.01	2985.08	943.77
MSTRG.3509	21	1	23.6817	4.3692e+06	3.46979e+06	4.05455e+06	3.58754e+06	4.43087e+06	2.56403e+06	3.62775e+06	3.29728e+06	3.93228e+06	3.05939e+06	4.02812e+06	3.51643e+06	3.72156e+06	3.33973e+06	4.55716e+06	3.89258e+06
MSTRG.3513	12	1	21.913	1.35383e+06	950129	1.43428e+06	1.26195e+06	1.52307e+06	1.09824e+06	1.23652e+06	1.05049e+06	1.69102e+06	1.31495e+06	1.61266e+06	1.32169e+06	1.44736e+06	1.36874e+06	1.90426e+06	1.56392e+06
MSTRG.3520	7	1	20.3742	39718.5	28924.2	23714	50879.9	42722.6	30446.8	37976.8	38493.9	56307.5	39759.9	35409.4	37452.2	35876.9	49283.7	51262.4	41406.8
MSTRG.3521	12	1	15.1675	236149	151441	165366	246862	234311	186850	222643	234891	335812	281217	326714	256338	262958	283568	428469	404301
MSTRG.3522	7	1	32.5424	3.36138e+06	2.19859e+06	2.65078e+06	3.17833e+06	3.46037e+06	2.41734e+06	2.61274e+06	2.13444e+06	3.15188e+06	2.57366e+06	2.90026e+06	2.34856e+06	2.54573e+06	2.39119e+06	3.5941e+06	3.26665e+06
MSTRG.3524	13	1	61.7647	5.09823e+07	4.12615e+07	2.18097e+07	3.06271e+06	2.67431e+06	5.53731e+07	7.09946e+07	4.82336e+07	2.23216e+06	994482	362539	353045	387576	216890	324527	351970
MSTRG.353	6	1	14.6771	161434	128677	160084	148167	153570	149712	199807	163046	226074	196208	211886	172051	168114	187824	182611	186513
MSTRG.3532	9	1	23.3193	1.21109e+06	684140	881841	848351	1.24005e+06	1.26396e+06	1.3365e+06	1.12351e+06	1.71321e+06	1.36032e+06	1.30407e+06	1.17822e+06	1.0805e+06	1.12863e+06	1.81192e+06	1.72062e+06
MSTRG.3534	6	1	31.8182	637704	500477	534320	563586	756414	670910	701226	544283	760700	670869	424011	378906	414904	430879	539811	542271
MSTRG.3537	8	1	19.603	919503	768710	806779	583012	744287	1.09244e+06	1.20888e+06	1.08942e+06	1.14485e+06	1.13589e+06	1.10291e+06	754086	737321	697974	1.06175e+06	968830
MSTRG.3538	9	1	35.0575	2.55677e+06	1.57161e+06	2.64387e+06	1.48309e+06	2.39282e+06	1.92579e+06	2.2243e+06	2.16463e+06	2.28659e+06	1.66081e+06	2.35001e+06	2.19523e+06	2.22819e+06	2.01161e+06	2.5581e+06	2.01827e+06
MSTRG.3539	8	1	25.6055	644120	640087	753471	693836	701512	537592	707605	766880	873155	718938	1.15453e+06	1.10479e+06	1.00528e+06	1.12666e+06	1.40019e+06	1125168
MSTRG.3544	9	1	20.8247	1.31903e+06	944528	1.20221e+06	1.18585e+06	1.60283e+06	1.06949e+06	1.21317e+06	1.00116e+06	1.42885e+06	1.18434e+06	1.64568e+06	1.32184e+06	1.36814e+06	1.46717e+06	2.08758e+06	1.67251e+06
MSTRG.3551	8	1	38.3838	3.36585e+06	2.86042e+06	2.49527e+06	2.45753e+06	3.72399e+06	1.69219e+06	1.63613e+06	1.79801e+06	2.16397e+06	1.63223e+06	3279060	3.14889e+06	2.48644e+06	2.99345e+06	4.13299e+06	3.48972e+06
MSTRG.3555	7	1	46.8531	1.23818e+06	937994	1.28848e+06	1.16761e+06	1.89212e+06	1.33963e+06	1.38641e+06	1.24646e+06	1.87849e+06	1.42053e+06	1.30589e+06	1.11038e+06	1.37848e+06	1.38474e+06	2.02319e+06	1.34024e+06
MSTRG.3562	2	0.9999	11.4458	2.17307e+06	1.90715e+06	3.62963e+06	1.54218e+06	2.56858e+06	1.80976e+06	2.03902e+06	2.01748e+06	2.04276e+06	1.68079e+06	745115	549198	1.19617e+06	444219	582913	651975
MSTRG.3567	8	1	32.4251	1.11477e+06	1.02637e+06	912039	1.17406e+06	1.16334e+06	741898	723337	656359	766591	718005	393516	421428	298555	382779	436405	438606
MSTRG.3569	2	0.9996	27.3684	149094	122259	121363	169994	193672	166189	172677	157715	242863	180201	182495	153243	169706	203645	273719	200279
MSTRG.3575	3	1	7.93651	494940	470069	605639	693991	752333	560577	587037	515083	881564	578215	671490	576936	546348	566091	831872	655168
MSTRG.3576	17	1	25.641	1.99195e+06	1.36936e+06	1.61303e+06	1.47382e+06	2.35563e+06	1.40909e+06	2.23416e+06	2.91134e+06	3.87473e+06	2.57187e+06	2.05591e+06	1.99121e+06	1.70427e+06	1.74968e+06	2.63481e+06	2.27963e+06
MSTRG.3581	16	1	54.1796	3.96226e+06	2.9847e+06	4.10744e+06	3.8152e+06	5.00433e+06	3.7467e+06	4.03684e+06	3.74194e+06	4.7915e+06	3.6855e+06	5.60484e+06	4.80437e+06	4.53856e+06	4.84093e+06	6.56401e+06	5.01937e+06
MSTRG.3583	9	1	30.8642	606662	456967	521642	719618	844590	618848	622624	576409	801107	647234	1.86892e+06	1.68992e+06	1.49971e+06	1.81911e+06	2.58767e+06	1.84183e+06
MSTRG.3587	19	1	54.023	4.15555e+06	3.03915e+06	3.70435e+06	4.47062e+06	5.01203e+06	3.54263e+06	3.95187e+06	3.64957e+06	5.25375e+06	4.97215e+06	4.29797e+06	3.20631e+06	3.44082e+06	3.9695e+06	6.09853e+06	5.13502e+06
MSTRG.3592	11	1	19.7107	1.60499e+06	925563	1.59152e+06	1.37514e+06	1.72329e+06	1.5085e+06	1.53349e+06	1.2316e+06	1.86492e+06	1.28591e+06	2.32668e+06	1.82691e+06	2.0264e+06	1.84643e+06	2.38928e+06	2.48404e+06
MSTRG.3595	15	1	55.3746	6.63674e+06	5.15366e+06	6.80871e+06	7.30499e+06	9.11943e+06	6.31605e+06	6.46718e+06	6.49685e+06	9.55475e+06	6.60051e+06	6.48088e+06	5.00924e+06	6.20036e+06	6.67761e+06	9.11904e+06	7.81205e+06
MSTRG.3596	9	1	31.9527	1.27049e+06	1.16573e+06	1.41019e+06	1.49136e+06	1.7518e+06	1.37398e+06	1.52518e+06	1.28789e+06	1.91548e+06	1.71026e+06	1.34476e+06	1.53338e+06	1.3531e+06	1.58433e+06	2.28407e+06	1.50213e+06
MSTRG.3599	6	1	53.4653	2.21873e+07	1.88299e+07	1.63398e+07	2.44274e+07	2.99311e+07	1.85534e+07	1.99765e+07	1.8478e+07	2.77971e+07	2.65263e+07	24006288	1.53509e+07	1.79929e+07	2.00718e+07	3.12265e+07	3.02397e+07
MSTRG.360	7	1	45.6989	3.69433e+06	2.66883e+06	2.88878e+06	4.30179e+06	5.93538e+06	4.00747e+06	3.5557e+06	3.08717e+06	5.65098e+06	3.78261e+06	4.51837e+06	3.8482e+06	3.18441e+06	5.25309e+06	6.68639e+06	5.03175e+06
MSTRG.3600	6	1	67.0732	1.07701e+06	751249	967311	844055	1.16707e+06	694678	951282	1035814	1.16328e+06	891256	1.18717e+06	1.07225e+06	1.22374e+06	1.24694e+06	1.51523e+06	1364630
MSTRG.3601	4	1	20.197	389263	280148	412500	420180	520662	355465	340674	386964	507195	455396	406859	430245	421957	528945	578722	468248
MSTRG.3607	3	1	17.8862	142434	149582	172918	163632	214748	205995	195556	199381	250631	218857	144433	111634	115127	88994	122197	121340
MSTRG.3609	12	1	52.766	2.6336e+06	3.4056e+06	5.41323e+06	1.09536e+06	2.28298e+06	934123	1.48615e+06	1.82361e+06	1.01608e+06	605108	2.74361e+06	3.97006e+06	6.38106e+06	1.14017e+06	2.49449e+06	3.60254e+06
MSTRG.361	10	1	63.1206	1.01638e+07	6.69579e+06	7.20748e+06	8.60293e+06	1.15182e+07	9.15711e+06	9.31043e+06	8.6749e+06	1.23127e+07	9.75513e+06	1.07741e+07	8.33542e+06	9.63268e+06	1.11085e+07	1.50291e+07	1.2977e+07
MSTRG.3610	5	1	29.5302	7.71358e+06	5.15437e+06	7.16894e+06	5.42046e+06	6.5433e+06	4.57e+06	5.08926e+06	4.79425e+06	3.69891e+06	2.51482e+06	8.17882e+06	7.48779e+06	8.61629e+06	4.89117e+06	6.60349e+06	7.50562e+06
MSTRG.3614	45	1	57.6224	7.06857e+07	6.1241e+07	6.71092e+07	5.32549e+07	6.20411e+07	6.76872e+07	7.34642e+07	63502087	7.10044e+07	5.98088e+07	8.54793e+07	7.45614e+07	7.31043e+07	6.42266e+07	8.2314e+07	7.45847e+07
MSTRG.3616	6	0.9999	9.36508	13254.8	13641.5	16823.9	13435.9	14002.3	8658.62	7938.41	8157.22	15588.4	11062.7	17783.6	16370.1	24388.5	10011.5	15889.1	18058.1
MSTRG.3619	15	1	52.5526	5.03813e+06	3.68992e+06	4.58741e+06	4.86753e+06	5.20794e+06	3.75273e+06	4.08305e+06	3.40231e+06	5.08633e+06	3.97418e+06	5.60974e+06	4.36917e+06	4.42304e+06	4.30778e+06	6.48624e+06	5.7531e+06
MSTRG.3621	18	1	14.5536	705280	482114	614688	646414	791719	634152	733004	672828	795870	652714	744539	603078	630507	730908	825583	624382
MSTRG.3622	3	0.996	3.35121	6396.26	4657.73	4078.11	8685.6	8117.44	7042.61	6408.67	4901.65	9639.96	6981.5	8396.79	7021.51	5885.8	5705.42	6142.21	7835.59
MSTRG.3629	10	1	52.3256	3.01142e+06	2.1371e+06	2.674e+06	3.25032e+06	3.74635e+06	3.2992e+06	3.2213e+06	2.33928e+06	4.70232e+06	2.53676e+06	4.89335e+06	3.51817e+06	3.54647e+06	5.5514e+06	9.78687e+06	6.95429e+06
MSTRG.3630	8	1	8.47458	121862	101166	176185	132794	141527	112208	94753.7	96454	118457	136236	162847	100020	151523	107082	136796	129629
MSTRG.3639	5	0.9947	10.5939	77356.9	50189.3	62448.3	76449.7	68960.5	53969.7	62392.2	46705.8	82617.6	87293.3	68197.4	68172.9	56973.3	45733.6	74457.3	63086.1
MSTRG.3640	20	1	37.6934	3.80631e+06	2.97129e+06	3.69222e+06	4.2004e+06	5.10093e+06	4.05371e+06	5.16965e+06	4.45272e+06	7.62209e+06	5.63537e+06	2.85773e+06	2.35834e+06	2.25285e+06	2.62636e+06	3.68478e+06	2.44995e+06
MSTRG.3642	17	1	48.6535	8.98043e+06	7.01732e+06	8.21282e+06	9176774	1.25072e+07	8.35134e+06	8.77333e+06	8.32382e+06	1.21348e+07	9.07664e+06	8.01099e+06	7.06224e+06	6.54004e+06	8.31006e+06	1.21977e+07	8.99617e+06
MSTRG.3643	3	1	3.21181	3558.23	3938.25	3487.72	3908.75	4559.79	7356.94	2948.2	3872.96	9984.79	6330.29	0	405.9	0	0	0	0
MSTRG.3646	5	1	32.7586	819650	540910	678161	623013	1.03156e+06	672989	722934	635168	867495	636236	590714	557639	556773	614796	907837	986992
MSTRG.3653	4	1	26.7606	262503	279489	343032	200358	264455	205860	247615	242775	249477	214910	197095	172014	179336	186323	251184	171940
MSTRG.3655	5	1	12.7451	919598	591593	833615	728788	907068	839279	900030	944256	1.19823e+06	1.00041e+06	960500	805777	891451	830598	1.14246e+06	1.03601e+06
MSTRG.3656	18	1	44.2396	1.8996e+06	1.34747e+06	1.77641e+06	1.8185e+06	2.19135e+06	1.57411e+06	1.86274e+06	1.72759e+06	2.32797e+06	2.03428e+06	2.34576e+06	1.86199e+06	1.90198e+06	2.00653e+06	2.78002e+06	2.27592e+06
MSTRG.3657	12	1	31.5	1.08942e+06	834616	1.24061e+06	896731	1.18167e+06	1.11069e+06	1.25691e+06	1.11416e+06	1.14586e+06	980544	1.35133e+06	1.22236e+06	1.27611e+06	1.25365e+06	1.64457e+06	1.49036e+06
MSTRG.3659	52	1	48.8152	1.60323e+07	1.06724e+07	1.22107e+07	1.79527e+07	1.8821e+07	1.34765e+07	1.43635e+07	1.24964e+07	1.55381e+07	1.52083e+07	1.88121e+07	17491678	1.71706e+07	1.53481e+07	2.16558e+07	1.67915e+07
MSTRG.3662	5	1	11.165	84747.4	55954.1	84751.2	49174.6	77120.7	38460.9	66718.7	53144.7	59302.6	44920.1	56682.3	70063.2	61475.7	44961.4	64203.7	62559
MSTRG.3664	16	1	18.5096	1.11794e+06	739670	973178	696724	957126	961559	968323	894619	1.31309e+06	946974	770715	815496	789555	529887	738382	570908
MSTRG.3666	10	1	7.27788	396502	337784	421069	595060	377508	490115	370444	326760	701238	306467	355960	344494	324934	319952	428138	397714
MSTRG.3667	6	1	22.508	334980	308596	291284	414394	348347	436244	373617	339344	490098	313252	425730	381631	408928	407232	530374	394768
MSTRG.3669	2	0.9936	3.13837	75383.7	59227.2	72278.1	89192.8	101737	80563.8	80949.2	77065.2	92911.7	71895.3	77322	67941	77866.1	79273.6	101335	66157.4
MSTRG.3672	7	1	12.6289	338403	306230	233455	459340	425023	224846	230979	220990	400314	355199	313912	210666	220361	297036	395030	368190
MSTRG.3675	19	1	36.425	3.46602e+06	2.5496e+06	3.4065e+06	2.86676e+06	3.36444e+06	2.63563e+06	2.64208e+06	2.26172e+06	3.16377e+06	2.58408e+06	2.5903e+06	1.95238e+06	2.16853e+06	1.89773e+06	2.68981e+06	2.5345e+06
MSTRG.3678	3	0.9999	15.6098	937916	660576	636374	931836	1.21045e+06	859313	745481	696554	1.24949e+06	862204	823574	794115	671785	855212	1.27969e+06	1.08711e+06
MSTRG.3679	19	1	56.4516	1.3718e+07	9.03543e+06	9.61214e+06	1.27191e+07	1.66134e+07	8.95987e+06	1.03837e+07	9.16893e+06	1.44982e+07	1.36678e+07	8.21794e+06	6.07756e+06	7.43662e+06	7.88733e+06	1.20601e+07	1.11486e+07
MSTRG.3688	22	1	62.6016	6.4395e+07	5.37678e+07	4.92851e+07	6.4218e+07	8.1447e+07	4.67076e+07	6.31927e+07	6.14892e+07	8.16442e+07	6.78169e+07	7.60892e+07	6.715e+07	6.80563e+07	7.38843e+07	1.04486e+08	8.58364e+07
MSTRG.3703	6	1	11.747	270057	416377	240159	253210	272677	197525	253638	223019	307313	253554	235819	283115	217091	229881	333216	306798
MSTRG.3715	7	1	34.0807	152590	115743	178135	195861	243810	164682	155105	177319	260859	209053	163690	144303	137483	170537	253796	231676
MSTRG.3716	8	1	26.6344	149551	129146	138165	117918	152287	144221	134598	123625	163417	121661	158707	132963	144949	147427	193433	184669
MSTRG.3725	6	1	23.4266	261996	171700	249784	146103	282674	208775	233110	215100	230289	204829	226133	217993	207821	203681	316639	324972
MSTRG.3728	3	0.9994	14.5015	112438	76316.5	114134	97432.8	146205	137040	124011	116451	158825	111258	177745	127658	141131	179475	212691	169363
MSTRG.3736	6	1	35.5102	142171	126764	102170	139393	121875	149035	146649	115616	217613	129198	190392	143336	153590	159257	240450	198208
MSTRG.3738	9	1	23.6842	2.46147e+06	1.86045e+06	2.04409e+06	2.13605e+06	3.11868e+06	2.53307e+06	2.71876e+06	2.47492e+06	3.1708e+06	2.52537e+06	2.36555e+06	2.23173e+06	1.84214e+06	2.62264e+06	3.52784e+06	2.57144e+06
MSTRG.3739	18	1	48.8038	4.87197e+06	4.09924e+06	4.3565e+06	5.02878e+06	5.46238e+06	4.35386e+06	5.33025e+06	4.23635e+06	6.62448e+06	5.69163e+06	5.24406e+06	4.6962e+06	4.66451e+06	4.46402e+06	6.42068e+06	5.27416e+06
MSTRG.3740	5	1	10.6227	106278	96432.2	101450	96905.6	126742	108785	101853	104298	132448	102072	132333	102861	98802.8	122242	148790	141301
MSTRG.3742	7	1	17.66	167565	121525	90638.2	266132	251840	90434.5	118178	106964	162829	139773	110546	98232.8	64647.5	100716	142045	158550
MSTRG.3743	26	1	21.8254	3.69925e+06	2.7571e+06	2.89345e+06	3.36337e+06	4.41152e+06	3.16521e+06	2.98102e+06	2.78928e+06	4.28563e+06	3.41683e+06	3.30707e+06	2.60039e+06	2.6358e+06	3.30691e+06	4.26308e+06	3.61599e+06
MSTRG.3745	2	0.994	25.4386	4651.97	3778.7	1820.31	3956.24	5115.57	2076.6	3242.42	2596.25	4498.11	4831.1	322.23	0	0	0	594.8	0
MSTRG.3746	8	1	65.8065	287743	222994	226083	268587	470254	417570	423647	353782	520701	404202	463375	361876	424628	392768	635354	425588
MSTRG.3749	7	1	17.7778	827554	893817	876133	986790	973686	833732	749510	640301	1.01467e+06	910537	1.1718e+06	823514	906183	909707	1.33927e+06	1.10394e+06
MSTRG.3753	3	0.9975	6.75	41665.6	31463.2	39391.9	31741.9	39049.4	45498	40790.9	38780.4	50014.4	38791.1	901.84	312.26	0	864.84	811.34	0
MSTRG.3754	6	1	18.6158	225830	148677	200449	153190	226881	165020	164473	143298	196377	139198	158306	127518	149450	158448	214198	191901
MSTRG.3760	5	1	24.5455	4.35334e+06	2.54463e+06	4.07699e+06	516750	646216	1.11465e+06	2.1422e+06	1.98485e+06	566080	605565	3.46575e+06	2.98344e+06	3.28042e+06	898566	968262	931478
MSTRG.3761	46	1	42.4364	1.83057e+07	1.31484e+07	1.386e+07	1.93105e+07	2.29844e+07	1.71111e+07	1.54459e+07	1.42636e+07	2.32639e+07	1.67269e+07	2.0369e+07	1.57054e+07	1.65627e+07	2.12742e+07	2.66005e+07	2.24191e+07
MSTRG.3763	2	0.9986	4.23729	4747.41	3266.49	3943.68	3222.52	3264.21	2819.13	6051.27	3352.47	3219.09	2442.96	1195.96	2441.73	754.23	708.85	637	746.04
MSTRG.3767	2	0.9999	28.5714	421248	352208	304331	583829	422618	449577	325721	329793	658700	342060	381366	322302	334245	411667	529429	442456
MSTRG.3768	22	1	55.4639	4.96755e+06	4.11152e+06	4.54881e+06	4.93572e+06	5.71929e+06	4.57006e+06	4.89848e+06	4.75806e+06	6.28361e+06	5.72063e+06	6.62698e+06	5.31844e+06	5.65518e+06	6.00957e+06	8.38496e+06	7.05846e+06
MSTRG.3769	5	1	10.6178	478886	456625	450044	356748	523334	375971	482191	379531	430826	337214	364087	319880	287985	305456	403374	309932
MSTRG.3772	4	1	33.6585	782448	553365	524255	307249	329272	976352	881713	769458	372200	365485	408130	296164	324137	231900	267444	272551
MSTRG.3773	7	1	27.5	500989	404156	397180	467524	707903	613415	545312	667707	839124	717929	1.39787e+06	1.27072e+06	1.22077e+06	1.5031e+06	1.94832e+06	1.43367e+06
MSTRG.3790	6	1	17.0022	385012	254079	389434	440738	484740	267657	381938	301453	399708	436998	203080	155373	125515	120345	187025	212008
MSTRG.38	3	0.9996	21.3235	105312	120850	49989.5	145169	103956	136665	90701.9	79061.8	167937	79867.7	69413.7	72179.2	51104.6	79796.8	101314	105610
MSTRG.3803	4	1	11.1789	65468.5	41983.4	51638	64679.8	65258	50422	50099.8	40548.9	76661	88630	80189.6	48663.2	51637.8	58792.9	90007.5	87849
MSTRG.3810	18	1	25.0354	2.34684e+06	1.9043e+06	1.95815e+06	2.69151e+06	3.05026e+06	1.78797e+06	2.0318e+06	1.90195e+06	3.009e+06	2.58348e+06	2.17402e+06	1.83299e+06	2.03633e+06	1.88958e+06	2.79192e+06	2.19082e+06
MSTRG.3818	9	1	54.6584	2.01837e+07	1.16583e+07	1.81738e+07	1.94806e+07	2.41659e+07	1.36467e+07	1.64469e+07	1.44357e+07	1.93328e+07	2.02351e+07	2.3369e+07	1.98583e+07	1.83944e+07	1.82514e+07	2.87298e+07	2.64394e+07
MSTRG.382	19	1	20.749	801262	587422	666462	1.01588e+06	877602	616825	612973	573882	872385	587483	757677	678426	750417	759428	1.03216e+06	1.04813e+06
MSTRG.3820	6	1	31.6583	1.35942e+06	1.2893e+06	1.1219e+06	1.46867e+06	1.57917e+06	1.09798e+06	1.23368e+06	1.10049e+06	1.45994e+06	1.19878e+06	1.42533e+06	1.12427e+06	926826	1.11808e+06	1.57665e+06	1.43053e+06
MSTRG.3821	51	1	65.2113	6.5018e+07	4.82064e+07	4.58482e+07	7.01714e+07	9.12214e+07	4.6454e+07	5.37268e+07	5.08834e+07	7.78291e+07	6.52653e+07	5.95438e+07	5.1514e+07	5.08461e+07	5.90067e+07	8.78394e+07	7.6927e+07
MSTRG.3823	9	1	35.6877	4.33339e+06	3.3476e+06	4.12345e+06	2.91807e+06	4.42498e+06	3.7399e+06	5.10592e+06	4.71141e+06	4.67785e+06	3.48352e+06	3.48374e+06	4.07405e+06	3.64916e+06	3.11681e+06	4.48865e+06	3.62291e+06
MSTRG.3825	5	1	30.5699	1.31454e+07	7.09495e+06	5.51594e+06	1.06847e+07	1.48448e+07	5.23089e+06	5.22861e+06	4.86696e+06	7.08318e+06	5.81084e+06	3.74071e+06	3.59763e+06	3.98033e+06	4.57784e+06	5.51915e+06	5.56294e+06
MSTRG.3827	4	0.9997	42.5	214069	132304	81263.9	229242	314498	257046	254181	205919	378474	243091	187528	163188	94044.3	260457	385506	322901
MSTRG.3828	7	1	26.2987	869573	549045	799244	878604	1.02133e+06	725539	856620	763412	1.12543e+06	953177	931906	620523	605923	763637	1.04541e+06	951505
MSTRG.3837	17	1	53.8462	1.22029e+07	9.79636e+06	1.06402e+07	1.25898e+07	1.33622e+07	1.37742e+07	1.06673e+07	1.04026e+07	1.85217e+07	1.15915e+07	1.15764e+07	1.03745e+07	1.14745e+07	1.326e+07	1.71079e+07	1.4803e+07
MSTRG.3839	7	1	18.896	894780	616611	727392	775056	942481	1.12234e+06	1.21852e+06	1.13652e+06	1.51255e+06	1.33171e+06	2.09957e+06	1.82012e+06	1.95858e+06	2.0815e+06	2.66842e+06	2.47417e+06
MSTRG.3841	18	1	10.1719	62704.6	56753	54274.3	66561.5	84941.6	56852.4	53583	59187.2	80509.3	53662	65119.2	62090.5	61909.9	77543.2	105048	75171.8
MSTRG.3846	2	0.9961	3.3123	101486	75757.2	84670.8	79792	89518.3	82292.4	84185.1	82505.8	76496.7	83992.2	136970	115758	84797.6	85613.4	133686	118660
MSTRG.3848	54	1	62.2384	1.80604e+07	1.02785e+07	1.52681e+07	2.19186e+07	2.81152e+07	1.39069e+07	1.19983e+07	1.07828e+07	2.85633e+07	2.33319e+07	1.99213e+07	1.40487e+07	1.12808e+07	2.20038e+07	3.15123e+07	2.67243e+07
MSTRG.3849	5	1	25.6039	949042	820944	913736	1.04779e+06	1.15606e+06	850037	856227	793207	1.16371e+06	966864	1.22594e+06	1.04841e+06	1.02701e+06	1.22191e+06	1.49024e+06	1.09541e+06
MSTRG.385	5	1	22.9682	89423.2	93096.8	151855	156554	145787	189388	203713	185811	255008	204503	240224	212504	207202	222073	355779	330731
MSTRG.3850	5	1	29.7872	3.3957e+06	2.26832e+06	2.80212e+06	2.7701e+06	4.04529e+06	2.69494e+06	2.89008e+06	2.87573e+06	2.86926e+06	2.74959e+06	3.43118e+06	3.47024e+06	3.0518e+06	3.26868e+06	4.87362e+06	3.89609e+06
MSTRG.3855	9	1	17.9874	320471	208262	268310	274466	376737	304491	280574	272903	404704	315446	306074	240952	240840	326929	461248	291282
MSTRG.386	7	1	25.3165	2.5721e+06	1.73728e+06	1.74266e+06	2.34274e+06	2.69567e+06	1.88797e+06	2.06906e+06	1.68709e+06	2.75419e+06	2.0458e+06	2.0533e+06	1.953e+06	1.58751e+06	1.99534e+06	3.03037e+06	2.35331e+06
MSTRG.3861	10	1	16.704	1.26059e+06	829532	1.02431e+06	1.02145e+06	1.42685e+06	941925	1.08843e+06	950913	1.34505e+06	1.37317e+06	1.21419e+06	1.04043e+06	978744	1.06968e+06	1.50817e+06	1.43949e+06
MSTRG.3862	54	1	44.4515	2.44714e+07	1.42618e+07	2.23248e+07	2.86369e+07	3.60136e+07	1.79269e+07	1.5854e+07	1.58018e+07	3.59691e+07	2.92203e+07	2.65201e+07	1.83428e+07	1.47874e+07	2.88865e+07	3.90026e+07	3.42032e+07
MSTRG.3863	3	0.9961	3.52564	69455.2	61569.3	55767.9	40136.1	77419.8	43576.2	48703.9	35051	47375.9	37638.6	79369.4	81321.9	74641.2	84115.7	91794	78307.6
MSTRG.3865	18	1	24.4526	2.12221e+06	1.41517e+06	1.65056e+06	2.02634e+06	2.9309e+06	1.79413e+06	2.00586e+06	1.86289e+06	2.83668e+06	2.11069e+06	2.01926e+06	1.77451e+06	1.79177e+06	2.17888e+06	2.90197e+06	2.57034e+06
MSTRG.3866	8	1	30.6548	2.78656e+06	2.54236e+06	2.98847e+06	2.53198e+06	3.50431e+06	2.26536e+06	3.51158e+06	3.24395e+06	2.79666e+06	2.388e+06	3.73073e+06	3.15414e+06	3.57049e+06	2.98444e+06	3.83963e+06	3.61258e+06
MSTRG.3867	4	0.9963	27.8481	13933.1	13005.7	12766.3	13614.4	14705.3	8269.95	14012.9	8262.28	17611	16153.4	9957.83	8105.34	10563.4	10377.6	10211.8	10900.2
MSTRG.387	10	1	29.6842	275015	204026	248190	267844	306855	214368	239181	197894	302428	297154	272555	250026	197015	210734	318562	277108
MSTRG.3872	28	1	51.6295	7.65534e+06	5.28889e+06	6.35254e+06	7.14127e+06	9.99945e+06	4.92241e+06	6.10723e+06	5.75794e+06	6.97575e+06	5605770	1.28324e+07	1.09557e+07	1.00442e+07	1.12548e+07	1.59098e+07	1.20934e+07
MSTRG.3877	6	1	4.63792	195924	125716	148785	144608	173521	183788	224281	155644	208529	165992	171911	159924	122604	132862	207277	160668
MSTRG.3879	7	0.9987	24.8571	466150	388003	480352	520440	768736	358498	392145	379494	476904	374693	274074	258506	262315	287768	362749	272829
MSTRG.3887	8	1	40.4858	1.16315e+06	836211	954361	856822	1.1393e+06	439871	502479	467297	567392	438420	1.14853e+06	882466	1.04691e+06	1.27635e+06	1.42776e+06	1.36586e+06
MSTRG.3893	35	1	74.9035	5.12801e+07	4.58663e+07	8.20678e+07	2.47112e+07	3.78598e+07	3.73503e+07	5.1966e+07	5.28865e+07	3.72232e+07	2.64335e+07	3.65425e+07	3.99104e+07	3.99543e+07	2.58529e+07	3.68715e+07	3.08652e+07
MSTRG.3895	19	1	37.3762	7.12031e+06	5.23187e+06	6.80823e+06	6.72898e+06	8.93461e+06	5.06836e+06	5.66588e+06	5.40563e+06	7.15876e+06	5.76991e+06	6.61303e+06	5.3853e+06	6.27188e+06	6.04029e+06	9.08069e+06	7.47224e+06
MSTRG.390	6	1	41.9512	3.25748e+06	2.39353e+06	2.55618e+06	896647	1.37475e+06	3.49229e+06	3.99891e+06	3.47576e+06	1.82092e+06	1.2829e+06	1.30743e+06	1.18011e+06	1.41119e+06	737839	1.00254e+06	804399
MSTRG.3903	3	0.9991	2.80112	6099.06	4369.78	3050.4	4377.24	5221.32	5473.53	3938.41	3927.16	5016.78	3722.87	3807.24	3892.36	4223.08	4041.99	6732.08	5068.2
MSTRG.3909	2	0.9917	27.6596	17075	6532.17	13943.4	10240.9	16157.7	12748.2	10982.7	11929.6	9924.69	10240.8	11540.7	12329.5	10377.4	12100.5	18974.6	13872.4
MSTRG.391	14	1	13.0841	534653	259961	613265	243266	506156	385408	570082	493556	344369	450882	609140	505377	535667	386824	546091	461358
MSTRG.3910	6	1	29.4393	571029	327799	463878	422181	614835	382814	471746	375797	622129	420715	404821	374961	372845	323897	532552	512345
MSTRG.3917	3	1	7.32601	1.17389e+06	982226	905283	1.3266e+06	1.18936e+06	942352	812644	691784	1.25071e+06	1.24949e+06	940468	593155	866299	829050	1.13886e+06	1.20502e+06
MSTRG.3918	6	1	26.1803	1.0531e+06	675914	742179	1.0397e+06	1.20215e+06	695402	970361	830416	896485	968986	950108	943725	546150	796107	1.07264e+06	1.02333e+06
MSTRG.3921	24	1	60.1363	1.38704e+07	1.03814e+07	1.03732e+07	1.55594e+07	1.79365e+07	1.1518e+07	1.19105e+07	1.02417e+07	1.59786e+07	1.3996e+07	1.30395e+07	1.0269e+07	9.42081e+06	1.26773e+07	1.66593e+07	1.47429e+07
MSTRG.3929	5	1	8.05369	1.10435e+06	757840	944034	956492	1.2381e+06	954797	983804	854059	1.31195e+06	976230	1.21194e+06	997558	1.14445e+06	1.16089e+06	1.71246e+06	1.5467e+06
MSTRG.3935	24	1	66.0969	1.05179e+07	8.49581e+06	9.7605e+06	1.13868e+07	1.3541e+07	1.4075e+07	1.32623e+07	1.19185e+07	1.83884e+07	1.39847e+07	1.16008e+07	1.05373e+07	1.06526e+07	1.19838e+07	1.68545e+07	1.41901e+07
MSTRG.3943	19	1	53.0457	8.03681e+06	5.51992e+06	8.20291e+06	6.6948e+06	8.27125e+06	6628984	6.98259e+06	6.08055e+06	7.91798e+06	6.30159e+06	8.77315e+06	8.11008e+06	8.43131e+06	7.73415e+06	1.12874e+07	8.86868e+06
MSTRG.3944	12	1	29.1457	1.53415e+06	1.12562e+06	2.8835e+06	467456	913992	1.04602e+06	1.80846e+06	1.90686e+06	927187	464312	1.84229e+06	1.96693e+06	2.38732e+06	876189	1.20409e+06	1.15402e+06
MSTRG.3945	4	1	20.2479	280185	186134	318595	226416	209951	273729	256148	224086	279541	246713	327096	227574	212888	198062	275141	296942
MSTRG.3949	7	1	12.0075	153338	116821	163792	149267	194162	222816	242172	206846	271164	224197	184522	164280	173862	202934	286036	176688
MSTRG.3950	5	1	55.7895	172892	104033	157304	143456	143319	97969.2	140414	122981	170071	134648	216673	178108	184447	221978	180758	173569
MSTRG.3953	8	1	35.4478	563668	363892	507237	481128	577645	403674	482605	437960	535879	377196	587690	531201	501259	629536	815813	697902
MSTRG.3967	2	0.9987	5.80986	376621	217678	232719	302918	386571	509980	668497	498145	787102	600117	469760	514208	352066	539831	778540	765142
MSTRG.3968	58	1	52.5106	4.30221e+07	2.90111e+07	3.54315e+07	4.23507e+07	5.80833e+07	2.45508e+07	3.03164e+07	2.5819e+07	4.82505e+07	3.68222e+07	3.37391e+07	3.0852e+07	2.8264e+07	3.70679e+07	5.22982e+07	3.76839e+07
MSTRG.3969	188	1	71.528	1.00582e+08	6.51569e+07	7.39198e+07	1.05115e+08	1.32592e+08	7.15817e+07	8.31292e+07	7.07402e+07	1.29241e+08	1.0899e+08	9.20269e+07	7.5679e+07	7.46266e+07	9.25106e+07	1.39372e+08	1.11095e+08
MSTRG.3972	29	1	36.1458	3.69136e+06	2.75081e+06	3.10336e+06	4.32695e+06	5.31232e+06	2.7955e+06	3.06388e+06	2.8387e+06	4.48628e+06	3.46877e+06	3.5477e+06	3.26786e+06	2.99501e+06	3.60494e+06	5.11541e+06	4.02336e+06
MSTRG.3975	22	1	54.0698	7.29591e+06	5.47644e+06	1.07075e+07	3.19231e+06	6.73431e+06	5.49478e+06	1.05876e+07	9.15884e+06	6.32411e+06	3.91459e+06	1.17765e+07	1.415e+07	1.73405e+07	8.64766e+06	1.3947e+07	1.20227e+07
MSTRG.3979	8	1	16.4474	305564	192695	252423	338004	338227	257943	273690	260025	398837	304865	284286	266754	289531	339055	473973	469129
MSTRG.3981	1	0.9916	18.3333	56143.3	31880.2	45119.9	40045.9	69360.9	62940.8	60325.5	44896.5	71743.7	41872.3	65388.6	47269.9	47688.5	68792.2	73940.9	57770
MSTRG.3983	12	1	35.9259	1.69998e+07	1.17718e+07	1.55905e+07	1.98727e+07	2.33119e+07	1.4639e+07	1.80185e+07	1.58864e+07	2.52338e+07	1.79455e+07	2.41852e+07	2.11214e+07	2.26046e+07	2.23789e+07	3.55183e+07	2.94732e+07
MSTRG.3984	5	1	13.0194	435833	257333	314865	420328	539626	391256	416613	386173	598749	441018	361548	308043	286938	444083	586096	547063
MSTRG.399	15	1	30.4577	8.79848e+06	6.49605e+06	8.55094e+06	4.99536e+06	6.02689e+06	5.623e+06	7.00017e+06	4.978e+06	6.28417e+06	5.65743e+06	7.42293e+06	6.51601e+06	7.16074e+06	5.44002e+06	8.2088e+06	7.84072e+06
MSTRG.3990	13	1	14.959	235110	186761	189595	270698	326203	263208	280609	262735	309290	390946	365996	314510	304451	353736	429563	409677
MSTRG.3991	13	1	45.2297	1.84992e+07	1.25516e+07	1.37949e+07	2.00456e+07	2.55951e+07	1.8858e+07	2.02959e+07	1.88273e+07	2.67356e+07	2.14654e+07	2.09031e+07	1.71646e+07	1.51163e+07	2.41001e+07	3.12813e+07	2.38205e+07
MSTRG.3993	8	1	36.3309	235237	189434	163601	209042	247966	307971	277394	277710	364266	307363	266879	225571	205574	341916	415589	272269
MSTRG.40	4	1	23.8806	569515	262486	354828	417397	585439	371568	524128	468829	507646	491187	693602	570158	576225	565439	854666	785371
MSTRG.4001	12	1	85.8407	6.07715e+07	5.25704e+07	6.00402e+07	3.27423e+06	5.53034e+06	8.12769e+07	9.4684e+07	5.20152e+07	3.88797e+06	2.03404e+06	2.35529e+07	1.51732e+07	1.18747e+07	407007	384557	300917
MSTRG.4009	14	1	67.9775	8.30575e+07	7.00719e+07	7.98587e+07	5.39001e+06	6.05043e+06	1.24464e+08	1.48147e+08	1.03845e+08	7.57055e+06	5.2181e+06	4.61329e+07	4.33895e+07	4.66487e+07	756408	830563	894226
MSTRG.401	6	1	10.9504	63100.3	56250.7	84574.6	47134.6	77631.2	85515.2	83349.9	64440.7	91400.1	85901.8	114244	86771.1	110938	76333.3	93430.8	61953.9
MSTRG.4010	10	1	73.2558	1.02292e+07	6.39183e+06	7.28784e+06	4.31156e+06	8.06368e+06	8.67318e+06	9.53355e+06	1.00749e+07	8.87563e+06	5647178	454922	437684	362692	326146	386423	364329
MSTRG.4013	7	1	30.7377	831971	691635	959536	795786	1.18593e+06	985885	981236	813630	1.28946e+06	897578	1.12331e+06	993178	1.08674e+06	1.07601e+06	1.45544e+06	1.07526e+06
MSTRG.4016	3	1	23.8938	447828	289597	396826	279334	427099	344622	400942	352952	404628	367252	504690	457939	422849	436614	635427	434946
MSTRG.4020	6	1	30.7359	371860	336572	439883	142931	230847	387095	814502	700322	298741	163069	622028	877072	852607	494932	793723	773168
MSTRG.403	6	1	9.85294	415542	219326	285993	350395	437561	273625	346974	316609	374990	343761	567789	524534	430533	489373	754171	737734
MSTRG.4036	5	1	16.8734	285839	224754	266314	85459.1	187370	1.04599e+06	867918	786589	646775	403364	835543	898536	776888	168895	207924	188569
MSTRG.4040	9	1	9.54357	42180.5	34758.7	27686.5	40637.8	73332.1	53190.4	61430.2	49062.9	81535.3	51800.7	30180.7	40277.5	20481	60014.3	84697.7	42804.5
MSTRG.4043	4	0.9996	11.036	6453.92	2812.61	4303.36	6570.16	5942.09	15884.4	6582.86	5819.42	5660.33	10022.2	6067.32	3788.75	3446.73	5249.85	7033.98	5977.51
MSTRG.4048	5	1	13.4615	412271	274723	345451	344110	517146	266262	261341	278868	287528	251961	166135	170538	137883	150087	194661	128171
MSTRG.4049	2	0.9984	4.92091	1.10258e+06	991029	797179	1.24968e+06	1.22625e+06	110469	209462	199103	186771	248941	157671	118320	111157	108668	161672	171166
MSTRG.4050	11	1	30.9469	1.07635e+06	1.00169e+06	1.17415e+06	661882	1.53425e+06	1.32357e+06	1.81029e+06	1.64543e+06	1.44913e+06	1.04337e+06	1.01799e+06	1.24659e+06	979509	2.23516e+06	2.84928e+06	2.54298e+06
MSTRG.4056	6	1	18.5586	94661.3	49994.6	72180.7	45157.5	91722.3	42057.2	56282.2	36867.5	42841	33836.2	40639.7	39420.3	25740.8	40211.4	48905.6	28228
MSTRG.4058	28	1	59.8945	2.25601e+08	1.91434e+08	1.9577e+08	1.28989e+07	1.6679e+07	2.90104e+08	2.99688e+08	2.61888e+08	1.05357e+07	1.00223e+07	2.74111e+07	2.80382e+07	3.00099e+07	1.07474e+06	1.22712e+06	975377
MSTRG.4059	12	1	92.1875	3.85718e+07	2.65917e+07	2.92734e+07	1.33807e+06	513625	3.03272e+07	2.95964e+07	2.99291e+07	262207	442647	8.14083e+06	6.83437e+06	6.79016e+06	129151	150162	173177
MSTRG.406	4	0.9999	10.4308	279670	259567	254546	267779	353822	221233	251182	228494	256611	276324	364701	242045	242939	240180	331754	303031
MSTRG.4062	3	1	6.18337	94694.6	66428	68929.9	76595.2	93261.5	100450	89681.1	81839	102658	84134.2	92384.2	84263.5	102277	77125.9	88405.9	98412.3
MSTRG.4065	4	1	7.89074	419436	370312	549353	280628	417267	680021	922176	860541	736129	384272	592611	520661	548709	458023	592535	487877
MSTRG.4067	6	1	35.9756	688605	570636	525289	709068	796086	685945	718238	681467	852027	739593	690571	580083	596863	645248	953271	694388
MSTRG.407	6	1	14.0303	59320.5	38542.8	59207.7	44961.7	62573.8	48588.6	54345.5	51542.2	65295.2	60413.9	30104.4	30015.7	25055.8	32674.1	42795	36328
MSTRG.4078	5	1	8.78049	102945	80368.4	164109	58137.2	82772.4	86387.8	90441.7	80379.6	80294.9	64994	177986	169094	218948	67955.8	90479.1	78619
MSTRG.4079	7	1	25.7143	1.5485e+06	1.19077e+06	1.59103e+06	1.55926e+06	1.94314e+06	1.45177e+06	1.6118e+06	1.45781e+06	1.95906e+06	1.60102e+06	1.82859e+06	1.63577e+06	1.62772e+06	1.4661e+06	2.17563e+06	1.90514e+06
MSTRG.408	14	1	25.0432	1.55893e+06	1.05645e+06	1.22387e+06	1.52748e+06	1.65955e+06	1.27379e+06	1.36778e+06	1.17644e+06	1.62922e+06	1.1392e+06	2.77502e+06	2.1033e+06	2.50328e+06	2.44405e+06	3.54917e+06	3.92639e+06
MSTRG.4080	4	1	16.4773	7.38384e+06	4.12592e+06	3.76449e+06	7.08024e+06	8.18501e+06	5.51645e+06	5.45558e+06	5.38799e+06	7.9805e+06	6.43578e+06	6.63959e+06	4.81814e+06	3.17957e+06	5.90635e+06	9.6456e+06	8.68797e+06
MSTRG.4081	13	1	62.4454	3.68654e+07	2.77535e+07	3.50357e+07	3.03743e+07	4.16365e+07	2.50118e+07	3.08285e+07	2.90715e+07	3.11088e+07	2.49557e+07	4.05747e+07	4.3763e+07	4.55998e+07	2.9092e+07	5.2287e+07	4.26104e+07
MSTRG.4085	13	1	36.5566	1.18308e+06	758103	807031	1.40398e+06	1.67804e+06	1.14021e+06	1.23765e+06	1.19352e+06	1.81323e+06	1.73802e+06	854508	728402	766212	962411	1.51701e+06	1.32132e+06
MSTRG.4086	7	1	39.6476	2.43061e+06	1.47972e+06	1.97117e+06	2.73357e+06	2.9531e+06	2.15503e+06	2.50368e+06	2.14471e+06	3.20163e+06	3.73524e+06	2.55258e+06	1.76089e+06	2.058e+06	2.06969e+06	2.83475e+06	2.8143e+06
MSTRG.4087	46	1	39.2931	7.54497e+06	5.96986e+06	6.67885e+06	6.90901e+06	7.63514e+06	7.92107e+06	8.02072e+06	6.80971e+06	9.89145e+06	8.17086e+06	7.47583e+06	6.55971e+06	6.41481e+06	6.48968e+06	9.29844e+06	7.41494e+06
MSTRG.4088	3	1	32	726903	487243	654368	375859	608263	1.11882e+06	1.29483e+06	1.27696e+06	1210112	927191	1.34709e+06	1.12463e+06	1.19903e+06	1.08429e+06	1.61445e+06	861016
MSTRG.4090	21	1	20.9971	4.59381e+06	3.5678e+06	4.24302e+06	3.7456e+06	4.55303e+06	3.86124e+06	4.28219e+06	3.7921e+06	4.7962e+06	3.9176e+06	4.70292e+06	4.3863e+06	4.37495e+06	4.09751e+06	5.8326e+06	4.80532e+06
MSTRG.410	4	1	11.7207	120472	447195	185901	68351.5	123367	85082.8	91796.9	100817	70060.5	52904.7	97160.8	163006	104034	69435.3	100232	66480.6
MSTRG.4101	9	1	39.8438	1.74791e+06	1.40898e+06	1.81333e+06	1.93891e+06	2.16362e+06	1.49513e+06	1.80873e+06	1.56333e+06	2.0911e+06	1.89956e+06	2.02273e+06	1.53204e+06	1.6634e+06	1.75564e+06	2.43693e+06	1.80169e+06
MSTRG.411	6	1	49.7238	358295	241383	347283	129511	289349	320521	462148	436673	245464	150526	276642	287181	216467	220658	323253	248775
MSTRG.4110	5	1	14.4231	220042	166999	256773	51611.3	57027.1	169126	175188	165262	61610.8	58857.2	83928.7	65898.6	65197.6	53982	70761.7	68447.1
MSTRG.4114	4	0.9988	63.2353	2.17546e+06	1.72426e+06	1.88582e+06	2.45448e+06	2.84286e+06	1.63773e+06	1.82849e+06	1.66367e+06	2.49367e+06	2.52607e+06	2.62953e+06	1.78802e+06	1.94352e+06	2.14155e+06	2.99168e+06	2.79634e+06
MSTRG.4115	7	1	28.4	5.25961e+06	3.35657e+06	4.70987e+06	5.58178e+06	6.06701e+06	4.70635e+06	4.89127e+06	4.13964e+06	6.33305e+06	4.70919e+06	5.3439e+06	3.96987e+06	4.06261e+06	4.5566e+06	6.14512e+06	6.01253e+06
MSTRG.4116	4	0.998	49.0196	2.17002e+06	1.60266e+06	1.53037e+06	2.37677e+06	2.53554e+06	1.79437e+06	1.47251e+06	1.46598e+06	2.56038e+06	2.44609e+06	1.69024e+06	1.65449e+06	1.44485e+06	1.53823e+06	2.2684e+06	2.26236e+06
MSTRG.412	7	1	13.1481	516472	380683	731139	381394	570506	636590	759492	716215	790752	638686	945063	891350	929268	860486	1.17234e+06	919396
MSTRG.4124	11	1	52.9954	1.2249e+07	8.77044e+06	7.64708e+06	1.33298e+07	1.44334e+07	9.95026e+06	1.19829e+07	1.09427e+07	1.6511e+07	1.24027e+07	1.35472e+07	1.02159e+07	8.83032e+06	1.31588e+07	1.64573e+07	1.53566e+07
MSTRG.4125	11	1	37.3418	1.64142e+07	9.57406e+06	1.10932e+07	1.75837e+07	2.23004e+07	1.42723e+07	1.76686e+07	1.66545e+07	2.27523e+07	2.34402e+07	1.42699e+07	1.00728e+07	1.04998e+07	1.21832e+07	1.92431e+07	1.72224e+07
MSTRG.4128	8	1	5.91716	167540	101057	130097	214890	204729	158855	182711	168028	217549	216626	175968	170611	101700	218419	280345	270951
MSTRG.413	4	1	25.2874	203054	142672	220806	178101	261385	198242	195286	164856	222785	172026	229719	197376	227541	186321	277551	302378
MSTRG.4135	25	1	30.5831	1.18719e+07	7.78359e+06	8.42713e+06	1.31793e+07	1.39579e+07	6.56824e+06	6.69329e+06	6.08809e+06	9.10246e+06	7.99835e+06	9.27665e+06	6.05214e+06	6.6957e+06	7.83732e+06	1.16163e+07	1.07795e+07
MSTRG.414	8	0.9999	8.70813	108922	82119.5	95170.9	81972.5	121115	61461.6	68941	55338.9	79527.4	63994.8	82711.8	82776.5	82789.7	83348.3	120247	109284
MSTRG.4142	10	1	18.9189	526181	355621	634202	531496	721167	2.8929e+06	3.08188e+06	2.64755e+06	4.29802e+06	3.68776e+06	879705	742048	729938	937387	1.18019e+06	1.12308e+06
MSTRG.4146	11	1	83.0303	6.17528e+06	3.77099e+06	2.17452e+06	7.62379e+06	1.00531e+07	6.58013e+06	7.63948e+06	7.19314e+06	9.69846e+06	7.89434e+06	5.18511e+06	4.06254e+06	3.37138e+06	7.78227e+06	1.07974e+07	7.82003e+06
MSTRG.4161	4	0.9999	9.07668	16459.2	16330.1	11499.1	18117.5	22041	10369.1	11384	7975.98	14396.6	16554.5	16175	13999.7	11334.4	11905	19086	16984.8
MSTRG.4162	9	1	28.7879	1.72544e+06	1.21195e+06	1.31821e+06	1.4879e+06	1.79858e+06	1.22071e+06	1.47347e+06	1.33756e+06	1.88656e+06	1.80111e+06	2.06806e+06	1.6302e+06	1.71504e+06	1.84633e+06	2.52933e+06	2.27977e+06
MSTRG.4166	6	1	28.7554	1.10872e+06	817359	918602	945812	1.12753e+06	799964	883526	810367	1.05886e+06	805842	1.09331e+06	806718	929634	770648	1.2106e+06	1.07695e+06
MSTRG.4168	9	1	13.0967	541457	306361	376473	439180	621119	531631	523391	514501	624299	471819	453718	377529	387360	516342	657707	509947
MSTRG.417	2	0.9954	9.20245	66468.3	64140.2	63233.4	66933.5	53458.5	67053.1	62264.1	48267.9	68117.3	89009.2	53916.3	46061.3	56897.5	48681.9	69498.3	53073.6
MSTRG.4170	15	1	21.2871	236551	162600	217546	210950	235913	210500	225328	185991	239038	242748	241116	170751	196698	227178	301611	279751
MSTRG.4171	3	0.9999	18.5053	382424	333777	211840	630440	482110	530010	479430	419688	820744	384692	368642	384892	237720	536314	627809	571147
MSTRG.4172	8	1	36.4912	1.37478e+06	940643	1.75979e+06	824539	1.67394e+06	556919	1.21102e+06	1.07622e+06	541812	532215	1.67468e+06	1.41498e+06	1.60613e+06	1.31249e+06	1.73956e+06	1.25547e+06
MSTRG.4173	6	1	37.2222	2.22564e+06	1.88099e+06	2.07273e+06	2.50517e+06	3.02335e+06	2.12022e+06	2.14291e+06	1.92825e+06	3.28086e+06	2.3781e+06	2.29702e+06	2.06596e+06	1.9002e+06	2.4423e+06	3.29492e+06	2.76787e+06
MSTRG.4174	6	1	31.5789	241577	207547	249747	220141	252984	246593	291910	260392	288505	271901	266425	230150	222210	241249	304285	249943
MSTRG.4175	21	1	64.9842	3.37035e+07	2.58033e+07	32862359	3.48283e+07	4.33263e+07	3.1313e+07	3.33942e+07	2.78404e+07	4.3783e+07	3.71258e+07	4.15308e+07	3.29207e+07	3.262e+07	3.87303e+07	5.09965e+07	4.32225e+07
MSTRG.4180	12	1	27.4662	912418	712585	1.32075e+06	420701	717495	424540	516013	485262	393188	293682	1.62591e+06	1.9683e+06	2.14135e+06	1.21115e+06	1.57389e+06	1.40874e+06
MSTRG.4184	4	0.9999	20.1754	128244	93291.9	109697	131099	140076	97893.9	80086.5	71303.9	125331	101436	111667	85370.1	91379.1	109073	161963	159520
MSTRG.4185	11	1	57.0248	4.97159e+06	3.7914e+06	3.90148e+06	5.13668e+06	5.60235e+06	3.17576e+06	3.68013e+06	3.09274e+06	4.44898e+06	4.41385e+06	4.23169e+06	3.82279e+06	3.25865e+06	3.65786e+06	5.28744e+06	4.93671e+06
MSTRG.4190	23	1	54.8857	1.56286e+07	1.19804e+07	1.13939e+07	1.59936e+07	2.17341e+07	1.01191e+07	1.13769e+07	1.14138e+07	1.53044e+07	1.24145e+07	1.44608e+07	1.16196e+07	1.10955e+07	1.44534e+07	2.04099e+07	1.7091e+07
MSTRG.4191	4	1	25.8824	537314	487945	495800	733258	813384	643076	664446	706385	921486	739885	575420	506587	364932	679925	923134	706260
MSTRG.4194	10	1	29.8942	634425	523308	719772	488480	798924	721959	1.04807e+06	1.02005e+06	786274	616825	724652	766093	749809	576121	748475	581962
MSTRG.4195	15	1	34.4298	2.98702e+06	2.20444e+06	2.65644e+06	2.93242e+06	3.87622e+06	2.3139e+06	2.45092e+06	2.30815e+06	3.40122e+06	2.67244e+06	2.29316e+06	1.82638e+06	1.85589e+06	2.11991e+06	2.88642e+06	2.49326e+06
MSTRG.4197	25	1	45.9344	2.70269e+06	2.06819e+06	2.39079e+06	2.61289e+06	3.24474e+06	2.80987e+06	3.30047e+06	2.95045e+06	4.09719e+06	3.42304e+06	3.1358e+06	2.79473e+06	2.5399e+06	2.81918e+06	4344041	3.57558e+06
MSTRG.420	11	1	38.6635	1.59953e+06	1.83149e+06	1.54034e+06	114758	80201.6	1.53527e+06	1.38166e+06	1.16237e+06	63560.6	27658.2	405896	371967	392660	27739.9	42804.2	37638.8
MSTRG.4206	6	1	33.1839	609389	461389	433025	709035	838889	598897	715122	578368	911491	657463	766937	709681	698817	708987	1.07748e+06	952892
MSTRG.4210	4	1	26.1224	192164	164356	194758	160182	217046	155506	213425	164007	190766	254620	183341	184409	164510	166541	235449	198317
MSTRG.4221	34	1	50.0699	1.4273e+07	1.10087e+07	1.22309e+07	1.57375e+07	1.90824e+07	1.2277e+07	1.30503e+07	1.17019e+07	1.85112e+07	1.73674e+07	1.21903e+07	9.63867e+06	1.00927e+07	1.21594e+07	1.65645e+07	1.40323e+07
MSTRG.4222	19	1	46.4115	3.33176e+06	2.55866e+06	2.81602e+06	3.78544e+06	4.34138e+06	4.20345e+06	3.91074e+06	3.55292e+06	6.24371e+06	4.17671e+06	3.35078e+06	2.47154e+06	2.331e+06	3.66599e+06	4.70794e+06	3.68294e+06
MSTRG.4230	6	1	18.2254	425225	262011	290626	339030	422052	547200	848425	737019	796433	587705	339997	302922	337080	348893	430690	376608
MSTRG.4236	11	1	9.92462	1.14486e+06	928485	951376	1.31472e+06	1.71399e+06	1.38123e+06	1.44357e+06	1.28181e+06	2.01885e+06	1.46716e+06	1.48365e+06	1.35872e+06	1.18736e+06	1.68302e+06	2.05241e+06	1.43321e+06
MSTRG.4237	9	1	31.7597	80216.1	58662.6	58156.5	75844.1	88628.3	108907	89828.4	80359.9	146803	91461.9	94068.2	78862.3	72214.8	95954	124687	94020.5
MSTRG.4239	3	1	26.6667	150655	142429	115203	146293	153124	170075	163473	127762	177814	146990	153106	127533	115209	91479.1	140850	111162
MSTRG.424	9	1	17.9641	475670	385673	484645	496997	611843	417797	406603	406116	556338	423059	516011	522163	527500	526840	694999	517027
MSTRG.4251	6	1	11.691	999305	522373	823898	789734	1.08213e+06	1.45241e+06	1.62036e+06	1.26098e+06	1.71447e+06	1.84449e+06	479023	475277	244573	325718	493065	469346
MSTRG.4259	4	1	13.3858	371800	204362	261112	310453	396014	226174	251044	216125	306678	277551	307839	225818	273271	322670	391457	391760
MSTRG.4262	4	1	28.4672	565320	393893	658989	365884	570639	410860	455616	421139	458209	335043	621216	517308	592202	511559	700231	490258
MSTRG.4270	6	1	24.3421	1.67472e+06	1.1099e+06	1.0953e+06	1.69302e+06	1.63958e+06	1.26816e+06	1.55971e+06	1.28487e+06	1.53284e+06	1.38688e+06	565778	424943	346631	404870	645814	558665
MSTRG.4291	8	1	20.4489	540674	363721	463459	535089	837540	577691	678165	507165	746778	649263	698841	614132	518618	705797	997464	767110
MSTRG.4299	5	1	16.5957	246102	165444	100943	317149	379943	323704	344086	307016	590438	390871	84305.6	58430.4	76120.1	58070.8	69853.4	60418.1
MSTRG.4300	12	1	38.2716	624302	412610	637768	485887	542845	519063	565770	555855	618089	469405	744796	609629	660437	536128	767198	643515
MSTRG.4301	12	1	42.0588	7.30267e+06	6.3119e+06	1.19001e+07	3.6297e+06	7.26994e+06	3.40223e+06	4.98197e+06	5.91943e+06	4.58415e+06	2.95709e+06	7.04528e+06	7.54273e+06	7.42292e+06	4.84056e+06	8.87221e+06	5.60145e+06
MSTRG.4304	9	1	30.1746	1.09331e+06	684124	845589	1.35767e+06	1.26156e+06	866774	944469	845330	1.20349e+06	1.0281e+06	1161364	916538	863978	1.01347e+06	1.45198e+06	1.40384e+06
MSTRG.4306	27	1	39.1089	4.22999e+06	3.1593e+06	3.93963e+06	3.76082e+06	4.50663e+06	3.70015e+06	4.09403e+06	3.23266e+06	5.19354e+06	4.27251e+06	4.33915e+06	3.72231e+06	3.5419e+06	4.03048e+06	4.96233e+06	4.18866e+06
MSTRG.4307	27	1	42.1311	5.66516e+06	3.83445e+06	5.31157e+06	4.94637e+06	6.51896e+06	4.71196e+06	4.92422e+06	4.40853e+06	5.60509e+06	4.54628e+06	5.08895e+06	4.35139e+06	4.23496e+06	4.67404e+06	6.38728e+06	5.32091e+06
MSTRG.4313	2	0.9981	8.7963	53763.8	64171.5	120335	36358	35045.9	52373.2	41768.8	25225.3	44118.9	27648.5	158877	90978.9	177632	33834.6	51232.8	37419.2
MSTRG.4318	22	1	56.1713	3.09069e+07	2.03571e+07	3.03002e+07	2.93502e+07	4.0791e+07	2.08852e+07	2.32242e+07	1.92156e+07	2.9262e+07	2.5299e+07	3.14989e+07	2.74377e+07	2.82026e+07	3.15975e+07	4.45522e+07	4.03804e+07
MSTRG.4324	14	1	22.8025	763250	684665	611159	872475	1.00536e+06	605354	853654	789417	1.07589e+06	812080	891327	842523	833061	957807	1.02455e+06	774974
MSTRG.4335	16	1	25.6892	1.31004e+06	737760	1.01069e+06	1.02751e+06	1.33375e+06	1.00332e+06	1.01391e+06	862675	1.20856e+06	856494	1.82706e+06	1.54495e+06	1.56357e+06	1.83178e+06	2.68402e+06	2.55919e+06
MSTRG.4338	5	1	7.21831	410852	361501	397656	472828	471236	463000	347697	356249	673546	378985	347626	314459	362315	407913	552719	424169
MSTRG.434	10	1	25.072	583740	374567	446136	665776	919388	471852	522142	654602	906079	870770	887647	760178	661678	1.11646e+06	1.48915e+06	1.25267e+06
MSTRG.4355	1	0.9916	7.69231	12074.7	8730.5	12594.9	5812.15	8652.92	6483.53	7401.67	5355.34	7986.61	6627.35	13229.9	11770.2	11173.3	9252.2	13131.1	9301.91
MSTRG.4356	2	0.9948	10.7595	16938	14065.8	2619.25	35902.9	26569	16547.7	25196.6	20292.9	32251.3	34297.3	56899.1	51761.1	42934.5	72383.2	90074.1	78657.9
MSTRG.4360	19	1	39.2157	633672	498173	493747	847019	626463	632618	573464	483945	884198	704310	702262	563113	496282	608743	842528	738043
MSTRG.4379	27	1	45.0549	5.47663e+06	4.29037e+06	5.21759e+06	5.90082e+06	6.86424e+06	4.50601e+06	4.91808e+06	4.2536e+06	6.87053e+06	5.85697e+06	6.49226e+06	5.57956e+06	4.83942e+06	5.68557e+06	8.71869e+06	7.04873e+06
MSTRG.438	33	1	56.1377	4.75092e+06	4.04495e+06	4.53652e+06	5.30159e+06	6.43857e+06	5.37474e+06	5.46263e+06	5.09317e+06	7.69459e+06	6.27103e+06	8.00771e+06	6.34181e+06	6.15582e+06	7.2806e+06	9.90384e+06	7.91998e+06
MSTRG.4380	14	1	24.0053	1.39946e+06	956133	1.19285e+06	1.46858e+06	1.4969e+06	1.21465e+06	1.07374e+06	911716	1.63563e+06	1.09091e+06	1.12242e+06	968907	1.05572e+06	978607	1.48026e+06	1.25727e+06
MSTRG.4383	7	1	35.2	905864	740541	1.00504e+06	803031	1.07713e+06	864194	972652	885370	1.13046e+06	909343	1.1053e+06	877645	950188	903546	1.34477e+06	1.10223e+06
MSTRG.4386	6	1	20.4244	667429	441922	701484	684440	683187	490659	536630	489946	632468	507798	690928	540344	570532	596218	914477	792289
MSTRG.4388	18	1	30.805	2.22804e+06	1.45488e+06	1.55357e+06	2.02517e+06	2.54593e+06	1.58275e+06	1.81057e+06	1.69983e+06	2.28442e+06	1.78348e+06	2.40412e+06	2.05046e+06	1.96423e+06	2.37294e+06	3.31738e+06	2.78902e+06
MSTRG.4389	11	1	19.0341	899026	669539	669999	949182	1.08636e+06	773774	802045	682238	1.10483e+06	964678	725693	620319	538636	718344	951878	798289
MSTRG.4393	4	0.9998	13.2686	35900.9	22375.5	30406.4	35411.8	35649.3	33142.1	22225.6	28051.3	36845	41272.2	32523.1	21820.2	20589	23754.7	35019.4	32242.3
MSTRG.4395	12	1	56.7901	2.48832e+06	1.76568e+06	2.09887e+06	2.16451e+06	2.36472e+06	2.3093e+06	3.00592e+06	2.4034e+06	2.9407e+06	2.16607e+06	2.92917e+06	2.38019e+06	2.6265e+06	2.22398e+06	3.24415e+06	2.58893e+06
MSTRG.4406	34	1	31.4429	5.82511e+06	4.32305e+06	5.54288e+06	6.44723e+06	6.98105e+06	3.86031e+06	4.84587e+06	4.20705e+06	5.96352e+06	5.2199e+06	6.54235e+06	6.42413e+06	5.61246e+06	6.65651e+06	1.01576e+07	6.5906e+06
MSTRG.4407	16	1	16.7513	91070.3	67059.6	67389.8	76823.3	95610.1	70547.5	78267.9	70979.3	84138.2	73186.2	80368.3	71657.7	68081.9	77187	104305	88661.4
MSTRG.4408	3	0.9992	10	27367.3	8140.59	29347.7	9890.37	30300.2	16608.3	28232.7	21931.2	19003.8	39665	44463.1	27213.2	32672.9	29852.2	40131.7	36735.4
MSTRG.4412	14	1	51.1111	6.85042e+06	4.74669e+06	6.54362e+06	5.18493e+06	6.95672e+06	4.63008e+06	5.55452e+06	5.44046e+06	6.73972e+06	5.32254e+06	6.52688e+06	5.59331e+06	6.1228e+06	5.53251e+06	7.94215e+06	5.92641e+06
MSTRG.4413	5	1	15.3614	262324	181047	242646	227612	370143	189829	278558	284973	269279	292706	471367	398473	391849	359856	514299	398768
MSTRG.4414	3	0.9987	5.27241	438721	278235	338452	289691	311782	171175	147982	89142.6	43087.9	27317	106697	133934	82261.3	61461.4	78577.1	88845.3
MSTRG.4415	9	1	12.1834	588541	312150	900956	368927	739381	359086	696561	603349	418648	655676	938451	827405	738064	708981	1.21624e+06	833038
MSTRG.4419	2	0.9935	14.6341	91858.7	51276.5	70496.4	81251.1	107058	49900.9	49630.8	34704.7	82993.3	66576.2	57020.7	42611.1	43143.1	57779.5	114570	70389.9
MSTRG.4422	15	1	62.7049	9.22691e+06	6.03574e+06	8.18893e+06	9.10611e+06	1.14396e+07	7.88398e+06	8.86211e+06	8.07709e+06	1.05806e+07	9.96498e+06	9.43818e+06	8.05375e+06	6.80333e+06	9.72456e+06	1.38872e+07	1.00399e+07
MSTRG.4424	2	0.993	5.98592	50591.2	40105.7	68568.8	31130	75076.4	55832.7	57428.4	60629.9	54966.9	42140.8	54972	55169.4	79730.6	69085.5	90944.9	53927.8
MSTRG.4431	5	1	31.7992	863008	555035	1.19851e+06	510680	662332	462471	952662	579292	342778	233649	1.37654e+06	1.08909e+06	1.51979e+06	713167	1.01258e+06	883962
MSTRG.4432	5	1	58.0357	554898	407443	310623	595036	645510	491206	471769	443385	793173	592358	383686	371995	265250	490800	840532	626551
MSTRG.4437	2	0.9917	7.63889	256630	128621	163105	210469	177047	169122	198562	174758	168123	209134	189668	130477	126193	154499	180730	174141
MSTRG.444	3	0.9999	13.8996	695833	491442	511410	584586	1.28194e+06	545434	721198	660795	709372	694919	738678	669533	496166	766440	1.24098e+06	1.2612e+06
MSTRG.4441	15	1	22.9833	1.49054e+06	1.39788e+06	1.2875e+06	1.74583e+06	2.59973e+06	1.54812e+06	2.35144e+06	2.10907e+06	3.37362e+06	2.95232e+06	5.88903e+06	5.06954e+06	4.79104e+06	6.06528e+06	8.39397e+06	6.89109e+06
MSTRG.4442	27	1	68.3794	3.68778e+07	3.0932e+07	4.25812e+07	1.98498e+07	2.82646e+07	1.97769e+07	29390158	2.59104e+07	2.38144e+07	1.77335e+07	2.95997e+07	3.07376e+07	3.0806e+07	2.40531e+07	3.46464e+07	2.60289e+07
MSTRG.4447	7	1	6.65845	70911.9	49530.6	66707.4	51644	76722.6	54574.6	49641.5	75437.6	71441	55506.7	76085.4	62774.8	59258.2	60358.5	77332.1	79492.8
MSTRG.4451	4	0.9904	4.1791	97284.9	49254.4	44247.9	73364.2	108590	76122.5	67802.3	63656.2	106325	72010.3	99368.7	83061.3	82329.2	102511	152704	85750.8
MSTRG.4457	43	1	62.381	2.58714e+07	1.77152e+07	2.14415e+07	2.23714e+07	2.92766e+07	2.3121e+07	2.43684e+07	2.22012e+07	2.89218e+07	2.31521e+07	2.26533e+07	1.87498e+07	1.96095e+07	2.13425e+07	3.03715e+07	2.52243e+07
MSTRG.447	4	0.9999	20.1581	188648	105727	151132	116547	188223	140812	130687	133293	169573	161440	42400.5	29920.1	38251.1	33602.6	44913.7	46861.9
MSTRG.4473	9	1	36.7713	1.42438e+07	9.71002e+06	1.19699e+07	1.24465e+07	1.67822e+07	1.11397e+07	1.20701e+07	1.0211e+07	1.58939e+07	1.35747e+07	1.59056e+07	1.17374e+07	1.30854e+07	1.40853e+07	2.14216e+07	1.7871e+07
MSTRG.448	3	1	9.81818	26135.1	22212.6	19156	27532.1	34901	22463.9	28684.5	7950.01	25271.7	27854.8	25306.9	17812	14642.8	15392.5	19833.8	18014.4
MSTRG.4481	4	0.9968	4.5509	15319.9	9713.35	22473.4	12893.4	14296	8582.44	10225.7	7698.18	12503.7	14965.4	15506.6	11849.6	10857.3	9935.31	12757.2	15033.1
MSTRG.4482	6	1	24.924	426827	320694	430488	434255	476619	354557	368514	339653	481922	456522	709792	592097	622622	646375	780494	629858
MSTRG.4486	10	0.9999	12.8255	77428.4	49284.8	74284.9	70834.6	67674.2	65383	69446.2	59387.1	81130.2	61744.1	134517	90268.5	82629.9	82691.1	117259	111019
MSTRG.4502	25	1	53.0952	1.66339e+07	1.28963e+07	1.15942e+07	1.7957e+07	2.09384e+07	1.38226e+07	1.50251e+07	1.35374e+07	2.00348e+07	1.89206e+07	1.7601e+07	1.47951e+07	1.25771e+07	1.56505e+07	2.31127e+07	2.22029e+07
MSTRG.4505	9	1	18.8912	384694	268775	362514	314778	368567	337119	410760	343166	495784	467715	245786	237504	212947	162784	268065	260779
MSTRG.4507	2	0.9986	9.40594	35503	15295.1	21290.1	25194.4	39325	13968.4	26479.2	23382.2	26010.1	26619.6	31567.5	26000.4	35491.9	26717.1	49636.9	45381.7
MSTRG.4512	2	1	9.43396	21753.3	28860.7	32458.6	10462.1	14191.3	16869	41034	33538.3	15831.2	15895	32936.1	43601.3	36306.5	7975.41	15015.2	14996.1
MSTRG.4516	5	1	30.6748	626919	574687	769224	648952	724307	619523	605335	561466	725542	547469	949686	775487	728191	748597	881303	748879
MSTRG.4518	3	0.9927	5.21415	16493.5	16127.3	33407.6	7869.73	17818	16829.8	8897.16	18711.1	17441.3	11001.9	30031.5	18248.9	43958.5	17191.4	21100.2	18041.1
MSTRG.4519	26	1	30.8068	2.21137e+06	1.48356e+06	1.93626e+06	2.19574e+06	2.34193e+06	1.66691e+06	1.79906e+06	1.55685e+06	2.25767e+06	1.92895e+06	2.82913e+06	2.16156e+06	2.18255e+06	2.32837e+06	3.52888e+06	3.08274e+06
MSTRG.4527	10	1	37.931	8.78456e+06	7.24218e+06	7.02819e+06	915778	1.0381e+06	1.15095e+07	1.32099e+07	9.2801e+06	1.04597e+06	847774	8.65197e+06	8.58559e+06	5.95177e+06	589232	726222	377545
MSTRG.4531	7	1	31.6017	1.05583e+06	729988	835232	1.0373e+06	1.21107e+06	948012	1.07552e+06	1.04278e+06	1.40745e+06	1.11282e+06	1.57972e+06	1.36124e+06	1434835	1.83598e+06	2.04694e+06	1.60954e+06
MSTRG.4533	11	1	17.5355	661020	399491	600776	705351	746142	464663	499309	463709	565609	446165	627918	495936	500626	520235	770845	690236
MSTRG.4535	8	1	22.6027	481657	306451	325922	460478	532196	351803	434219	364887	496506	467283	451872	406077	351394	392039	570732	579856
MSTRG.4537	14	1	34.4304	3.90867e+06	3.03681e+06	2.7352e+06	3.24171e+06	3.49162e+06	3.77958e+06	4.24932e+06	3.56809e+06	3.33512e+06	2.53931e+06	5.73088e+06	6.07587e+06	5.58576e+06	3.57205e+06	4.92248e+06	4.02239e+06
MSTRG.4540	20	1	57.0652	9.34143e+06	6.69505e+06	9.92524e+06	9.29795e+06	1.33047e+07	8.58303e+06	8.95139e+06	8.55046e+06	1.20354e+07	9.22234e+06	9.53862e+06	7.83068e+06	8.21212e+06	8.96999e+06	1.25805e+07	9.4466e+06
MSTRG.455	10	1	48.9899	320526	194303	169028	398076	507537	5.517e+06	7.98201e+06	6.59394e+06	9.6411e+06	9.12416e+06	2.13584e+06	1.55805e+06	1.14355e+06	2.74832e+06	3.95308e+06	3.42689e+06
MSTRG.4551	7	1	25.6055	21197.4	15601.6	25739.2	27048.3	26055	16419.8	19345.6	14460.2	24572.5	15113.9	24171	21606.7	18198.8	15129.3	25097.1	18385
MSTRG.4554	10	1	44.8276	2.90111e+06	1.95218e+06	3.50152e+06	1.43239e+06	2.21111e+06	2.42372e+06	3.25838e+06	2.95983e+06	2.16697e+06	1.79829e+06	3.0569e+06	2.68534e+06	3022146	2.33456e+06	2.97394e+06	2.57358e+06
MSTRG.4555	20	1	44.3497	3.67846e+06	3.09834e+06	2.96852e+06	4.14903e+06	5.00378e+06	3.72854e+06	3.47211e+06	3.02981e+06	4.94258e+06	4.36932e+06	4.62899e+06	4.22141e+06	3.49296e+06	4.13666e+06	6.29234e+06	5.25219e+06
MSTRG.4557	8	1	48.2014	2.96519e+06	2.13755e+06	2.07531e+06	3.45236e+06	3.90282e+06	2.59401e+06	2.84125e+06	2.52917e+06	3.63627e+06	2.96324e+06	3.27349e+06	2.59467e+06	2.00623e+06	3.15684e+06	4.69617e+06	4.324e+06
MSTRG.4559	11	1	50.6757	850255	719405	773603	845101	1.08871e+06	864413	841047	782368	1.17535e+06	1.02297e+06	949274	750337	836745	985676	1.38812e+06	1.10726e+06
MSTRG.4568	15	1	14.3672	485902	301869	413892	354007	505265	341504	533026	413104	393502	339572	566645	566586	520565	527690	713254	659670
MSTRG.4571	24	1	65.4762	2.53194e+07	2.22457e+07	2.96224e+07	2.17862e+07	3.05249e+07	1.27683e+07	1.52622e+07	1.59052e+07	1.7135e+07	1.18482e+07	3.09019e+07	2.78413e+07	3.24122e+07	2.48703e+07	3.25299e+07	2.44407e+07
MSTRG.4574	10	1	25.6818	510589	413178	447418	518670	619614	532329	515951	454861	606418	528436	627702	561145	489329	558209	734868	566369
MSTRG.4577	20	1	24.6792	3.29801e+06	1.82816e+06	1.64332e+06	3.12197e+06	4.40888e+06	2.74499e+06	3.22187e+06	2.84551e+06	4.53486e+06	3.70476e+06	2.41692e+06	2.02287e+06	1.90343e+06	2.97284e+06	4.1778e+06	4.2087e+06
MSTRG.4579	6	1	25.8721	3.39619e+06	2.82391e+06	2.12249e+06	3.5471e+06	3.92076e+06	3.00208e+06	2.78272e+06	2.79084e+06	4.04925e+06	3.90363e+06	3.62796e+06	3.33853e+06	2.07865e+06	3.16625e+06	4.15353e+06	3.7328e+06
MSTRG.4581	3	0.9998	19.9074	28442.2	24809.8	40191.9	28735.8	41102.6	35044.1	31723.7	27964.4	35394.8	38334.9	668004	668074	549171	538922	740264	595917
MSTRG.4585	13	1	83.5052	1.83333e+06	991498	1.41714e+06	1.37681e+06	2.12292e+06	1.11315e+06	1.24545e+06	1.12523e+06	1.7038e+06	1.36414e+06	2.9989e+06	2.75027e+06	2.5313e+06	2.80655e+06	4.32792e+06	3.3113e+06
MSTRG.4587	2	0.9865	9.41177	572990	273761	51287.2	190407	431709	204603	362205	263351	204681	228236	606985	796047	289465	720882	966322	846378
MSTRG.4590	8	0.9998	12.0406	74728.3	58590.4	90005.3	58056	50624.7	10411.1	15495.8	13981.6	16073.7	11391.2	52752.8	52524.7	65828.3	37464.2	62735.3	49416.5
MSTRG.46	6	1	45.2703	4.52051e+06	3.30044e+06	3.83209e+06	4.30838e+06	4.81347e+06	4.28881e+06	4.39604e+06	3.87787e+06	4.93756e+06	4.06408e+06	5.74694e+06	4.70201e+06	5.01944e+06	4.90526e+06	6.64859e+06	5.91195e+06
MSTRG.4613	7	1	15.1093	112925	77514.3	118241	87271.9	115328	95669.3	102413	85658.7	96579.4	89197.4	132213	95546.4	104905	111789	135947	118138
MSTRG.4614	5	1	10.4839	845764	717400	852000	867800	917275	624844	820390	725980	1.09416e+06	867438	1.27981e+06	1.06051e+06	1.11194e+06	1.11784e+06	1557640	1.27168e+06
MSTRG.4621	1	0.9916	5.28455	35511	23905.6	49245	15329.3	17416.5	34316.3	31025.3	34215.2	25662.2	17410.7	28655.5	31762.5	30474.5	21972.6	25586.2	17485.5
MSTRG.4623	8	1	37.6984	811844	703027	567241	970901	944411	612915	570385	553280	891318	794875	1.02011e+06	845550	699083	908393	1.368e+06	1.31264e+06
MSTRG.4627	2	0.9991	22.5225	3167.74	7076.27	2453.22	2224.77	0	0	2751.37	0	0	0	3174.73	0	0	5216.79	4432.45	0
MSTRG.4634	8	1	29.2683	157890	100336	117066	186145	192666	110404	95645.6	110119	168239	131528	165504	109769	108593	140303	204490	199389
MSTRG.4638	10	1	45.7071	2.36321e+06	1.78773e+06	1.96447e+06	2.54631e+06	3.61259e+06	1.5612e+06	2.09434e+06	2.1246e+06	2.58968e+06	1.62219e+06	1.04766e+06	1.15138e+06	1.21746e+06	1.30346e+06	1.64972e+06	1.4578e+06
MSTRG.4642	25	1	57.8366	2.09809e+07	1.49515e+07	1.72405e+07	2.34407e+07	2.97003e+07	1.90378e+07	1.97323e+07	1.89032e+07	2.78742e+07	2.43651e+07	1.50566e+07	1.36921e+07	1.31979e+07	1.72524e+07	2.48842e+07	1.85263e+07
MSTRG.4645	5	1	42.4242	994892	820077	1.19986e+06	473744	778964	526319	741210	818390	750183	430812	1.07413e+06	926735	1.09348e+06	802754	933976	801226
MSTRG.4646	21	1	37.7612	5.72392e+06	5.60719e+06	9.52496e+06	2.89667e+06	4.75859e+06	3.38889e+06	5.8459e+06	6.36663e+06	4.87408e+06	2.43699e+06	5.22999e+06	6.84286e+06	6.3862e+06	3.98436e+06	5.24156e+06	4.70119e+06
MSTRG.4647	22	1	34.0771	3.03388e+06	2.20939e+06	1.82372e+06	3.53712e+06	3.7423e+06	3.0298e+06	3.00483e+06	2.65247e+06	4.68373e+06	4.21447e+06	3.78488e+06	2.98332e+06	3.26379e+06	3.12908e+06	4.63322e+06	4.19818e+06
MSTRG.4648	12	1	35.0467	1.15626e+06	1.09234e+06	1.35599e+06	908624	1.01235e+06	660802	1.35753e+06	1.20808e+06	1.20114e+06	964423	1.46918e+06	1.33356e+06	1.73962e+06	1.10138e+06	1.65578e+06	1.14404e+06
MSTRG.4649	23	1	57.5406	1.62537e+06	679285	1.11032e+06	623009	833072	3.20555e+07	2.74517e+07	2.05133e+07	4.52107e+07	4.27196e+07	1.42489e+06	1.00067e+06	611459	588038	1.21681e+06	652293
MSTRG.4656	3	0.9998	4.49927	8655.11	6295.28	8412.91	8897.98	10870.2	5515.53	5765.08	5329.31	8778.3	7223.82	8845.48	8026.48	6951.86	10975.7	14353.1	14384.1
MSTRG.466	3	0.9946	18.6603	8221.95	5466.21	12693.3	127.32	0	1848.31	2945.78	1946.33	622.29	845.58	5582.5	5190.78	6223.78	1718.03	2946.01	3122.45
MSTRG.4666	3	0.9997	7.15935	148072	142677	113458	231285	308898	179450	215974	205521	383294	240994	115256	132001	101039	134707	190527	104730
MSTRG.4668	4	0.9894	2.67459	17074.3	11328.9	14097.9	13389.2	17580.8	12193.3	14328.9	12444.8	12248.6	9633.36	9432.33	11464.2	10670.1	8485.36	13275.8	13050
MSTRG.4671	3	0.9972	11.8081	351096	234379	297296	368897	317301	274911	247669	312073	382388	220726	344440	352339	309998	278194	385279	436690
MSTRG.4672	10	1	17.6744	724260	634366	647058	653001	691460	574115	537621	454931	593709	558708	234156	176150	185183	176661	224701	167399
MSTRG.4673	10	1	28.3489	1.07939e+06	510096	883731	519138	929147	807850	845442	755232	658778	600547	870263	807440	849937	749731	956929	851465
MSTRG.4683	29	1	52.8481	3.75478e+06	3.39253e+06	3.63273e+06	1.12863e+06	1.27979e+06	3.38278e+06	6.73694e+06	5.92038e+06	3.32408e+06	1.65751e+06	9.78126e+06	1.65422e+07	1.68468e+07	4.74572e+06	7.96223e+06	6.75542e+06
MSTRG.4685	4	1	44.4444	269326	266633	177576	374319	436997	317413	307276	314737	426952	325866	180604	193647	172347	249714	259514	234456
MSTRG.469	3	1	13.1004	266356	214357	244067	288977	429987	333650	312377	275236	460928	406684	338977	350310	317537	366785	453577	363404
MSTRG.4700	2	0.9992	3.98482	50506.5	148185	28646.9	42390.1	52363.8	39401.4	53473.2	35890.2	53239.3	38311.8	41763.1	59623.4	32738.8	52996.1	54440	49329.7
MSTRG.4703	5	1	31.9502	136223	90321.5	116879	165264	133913	113865	123688	108095	119553	97764.7	162095	114724	147108	174375	251468	217475
MSTRG.472	30	1	31.7949	5.02493e+06	3.41731e+06	4.37559e+06	5.23642e+06	5.73634e+06	4.89895e+06	5.59925e+06	4.45916e+06	7.33226e+06	6.12784e+06	4.43856e+06	3.54175e+06	3.72275e+06	4.18303e+06	5.7823e+06	5.32335e+06
MSTRG.4723	3	0.9965	16.2162	374467	288929	420281	270665	308922	390062	461698	387365	411196	343741	170680	143054	157353	115293	140119	132698
MSTRG.4734	10	1	12.3611	362043	257294	413222	469524	359728	418822	396904	352809	641369	580463	268006	310220	218195	152567	293121	297492
MSTRG.4751	11	1	21.9512	517262	375029	448704	568322	623638	530179	563499	474904	751114	550722	600624	443304	427890	519650	748747	660556
MSTRG.4753	3	0.9961	4.03121	8648.98	15582.3	19242.7	4369.84	7636.39	7230	10674.1	12657.7	8592.21	9230.37	15282.4	18112.1	12679.8	12354.8	21695.1	18038
MSTRG.4755	17	1	61.7089	7.32036e+06	5.89964e+06	5.74352e+06	8.4178e+06	8.67521e+06	6.94648e+06	8.83951e+06	6.94306e+06	8.98405e+06	9.25992e+06	9.13973e+06	1.44265e+07	9.78263e+06	1.18245e+07	1.84193e+07	1.21401e+07
MSTRG.4759	6	0.9966	7.89474	1037.14	1075.09	669.08	2522.45	2649.3	335.41	1069.96	3082.12	3117.81	1172.53	0	0	0	0	0	0
MSTRG.4768	15	1	46.7066	1.80958e+06	1.97755e+06	2.8411e+06	675230	1.41807e+06	590404	646997	572245	489240	421674	873839	949225	757221	461108	527631	590459
MSTRG.477	6	1	25.2137	152825	139014	129975	161393	166717	128871	151811	99011	253785	170064	119954	146986	112995	135269	151411	138547
MSTRG.4775	5	1	23.4043	1.1959e+06	863636	1.03966e+06	1.02664e+06	1.40549e+06	491065	475987	481248	647938	536279	1.32838e+06	1.10126e+06	1.13981e+06	1.1928e+06	1.70084e+06	1.5528e+06
MSTRG.4776	9	1	71.1538	1.06169e+07	6.76131e+06	1.2116e+07	7.09229e+06	1.1208e+07	9.66861e+06	1.16502e+07	1.04041e+07	1.16669e+07	9.34025e+06	1.35135e+07	1.28416e+07	1.43325e+07	1.19461e+07	1.67077e+07	1.52412e+07
MSTRG.4777	4	1	57.4713	275819	193993	247368	274351	370544	245266	249658	241306	344808	262423	407411	293297	261445	365941	465143	386347
MSTRG.478	17	1	56.9343	3.85694e+06	2.40961e+06	3.33483e+06	3.12899e+06	4.95388e+06	3.34307e+06	3.28188e+06	3.09969e+06	4.47067e+06	3.61798e+06	3.71977e+06	2.7847e+06	3.18828e+06	3.73913e+06	5.40821e+06	3.90091e+06
MSTRG.4783	14	1	86.3309	1.37896e+07	9239877	1.01155e+07	1.37373e+07	1.66295e+07	1.04881e+07	1.0649e+07	1.00017e+07	1.58115e+07	1.534e+07	1.29815e+07	1.10586e+07	9.58474e+06	1.20857e+07	1.8619e+07	1.58105e+07
MSTRG.4784	8	1	29.2614	1.10568e+06	1.00411e+06	1.14895e+06	1.39336e+06	1.59097e+06	868671	990364	1.09269e+06	1.68955e+06	964712	1.1246e+06	1.28076e+06	1.16747e+06	1.02105e+06	1.35367e+06	1.45347e+06
MSTRG.479	4	1	44.5378	134850	92104.7	86715.4	157783	138642	71500.6	73991.1	73186.2	103311	101425	161402	105227	113354	119571	173666	153140
MSTRG.48	29	1	69.1824	4.31858e+07	3.75828e+07	3.88008e+07	5.41131e+07	6.4169e+07	3.61254e+07	3.81629e+07	3.86108e+07	5.43567e+07	3.85891e+07	6.63277e+07	6.76324e+07	6.9523e+07	7.95306e+07	1.16739e+08	8.39084e+07
MSTRG.480	58	1	86.6667	1.79287e+08	1.18284e+08	1.29697e+08	1.78117e+08	2.35534e+08	1.45888e+08	1.67843e+08	1.40731e+08	2.04748e+08	1.87231e+08	1.25591e+08	1.09871e+08	9.60897e+07	1.36798e+08	2.11464e+08	1.70152e+08
MSTRG.4805	4	1	15.2648	261495	205261	319989	260961	348006	501545	597251	508540	808457	772780	502613	430057	478829	460950	695213	608371
MSTRG.481	3	0.9983	11.7117	245470	204784	198910	250794	226573	204393	215651	167263	309118	301436	288620	278303	183962	195434	308090	307776
MSTRG.4812	10	1	47.7987	9.83062e+06	7.05073e+06	1.04728e+07	8.07935e+06	1.24377e+07	7.52814e+06	9.7059e+06	8.71932e+06	9.36431e+06	7.44883e+06	6.50677e+06	5.96871e+06	6.17545e+06	5.70162e+06	7.63451e+06	6.18287e+06
MSTRG.4813	10	1	42.963	2.05088e+06	1.28571e+06	1.29269e+06	2.5001e+06	2.82007e+06	1.87167e+06	2.01381e+06	1.77397e+06	2.9873e+06	2.89812e+06	1.79821e+06	1.36385e+06	1.11699e+06	1.8213e+06	2758435	2.61514e+06
MSTRG.4817	23	1	25.6162	531610	412306	528715	549048	700355	762480	808516	696968	1.06222e+06	943305	509340	454909	437346	572328	684919	622309
MSTRG.4822	6	1	49.6	1.7749e+06	1.42569e+06	1.79712e+06	1.51246e+06	1.86251e+06	550288	592338	597809	612661	476974	1.94994e+06	1.65711e+06	1.74577e+06	2.01335e+06	2.71903e+06	1.81132e+06
MSTRG.4823	6	1	19.4274	3163698	1.74924e+06	2.20679e+06	3.04216e+06	3.28366e+06	2.40314e+06	2.45623e+06	2.28156e+06	3.35635e+06	2.69384e+06	2.97362e+06	2.48346e+06	2.38366e+06	2.69887e+06	4.03775e+06	3.07518e+06
MSTRG.4824	17	1	47.7528	7.61907e+06	5.57857e+06	7.18286e+06	7.60168e+06	7.74964e+06	7.46944e+06	7.07302e+06	6.50377e+06	9.2308e+06	6.81721e+06	8.40718e+06	6.63369e+06	6.55101e+06	6.40603e+06	9684611	8.29106e+06
MSTRG.4825	15	1	14.2302	1.07367e+06	820612	904375	1.05702e+06	1.3352e+06	932063	1.10634e+06	868971	1.61229e+06	1.23542e+06	1.25103e+06	975407	895021	1.16536e+06	1.64783e+06	1.30315e+06
MSTRG.4828	12	1	13.0008	443736	325221	313346	457755	486953	485206	624411	542531	638686	558855	626420	596260	482521	590669	807037	598720
MSTRG.4830	12	1	45.8937	1.25123e+06	734445	1.09506e+06	1.09305e+06	1.28855e+06	878362	1.2177e+06	1.08874e+06	1.30263e+06	1.16767e+06	1.51878e+06	1.36799e+06	1.39906e+06	1.53831e+06	2.08981e+06	1.87597e+06
MSTRG.4832	8	1	31.5634	1.20303e+06	938033	1.01036e+06	1.10845e+06	1.46957e+06	1.08346e+06	1.13916e+06	1.08015e+06	1.45829e+06	1.11315e+06	1.18546e+06	1.02608e+06	964382	1.29956e+06	1.62408e+06	1.19579e+06
MSTRG.4833	20	1	33.0544	1.8245e+06	1.53515e+06	2177539	1.32197e+06	1.84182e+06	1.16817e+06	2.29665e+06	2.11652e+06	1.50193e+06	1.36753e+06	1.84382e+06	1.64449e+06	1.70474e+06	1.44147e+06	2.02175e+06	1.52342e+06
MSTRG.4837	9	1	73.8916	217619	155810	212370	154880	176000	156576	191598	179447	150201	130535	158560	109883	115570	115842	127554	116766
MSTRG.484	3	1	21.4286	2.05899e+06	1.17274e+06	1.69863e+06	1.78069e+06	1.66493e+06	1.10648e+06	1.22952e+06	1.19467e+06	1.22525e+06	901159	2.05407e+06	1.49223e+06	1.65544e+06	1.29855e+06	2.04245e+06	1.83793e+06
MSTRG.485	18	1	62.116	2.09286e+07	1.39794e+07	1.63413e+07	2.08028e+07	2.6501e+07	1.7078e+07	1.94699e+07	1.75932e+07	2.45078e+07	2.14684e+07	1.84702e+07	1.44084e+07	1.67878e+07	1.8978e+07	2.68078e+07	2.12017e+07
MSTRG.4852	6	1	32.4232	405866	285223	385315	326204	487992	370593	522871	520715	510320	419952	278824	252746	192595	280984	412187	293322
MSTRG.4861	9	1	29.1925	2.19429e+06	1.68051e+06	2.47744e+06	1.14468e+06	1.52119e+06	1.92269e+06	2.71807e+06	2.17198e+06	1.89243e+06	1.76596e+06	2.45787e+06	2.44307e+06	2.77454e+06	1.98214e+06	2.53962e+06	2.41846e+06
MSTRG.4862	5	0.9977	4.03101	24109.7	12033.4	20167.3	27643	24234.8	16331.5	18471.4	14711.6	20156.8	27831	24045	25085.2	16943.7	25216.4	31296.1	26340.7
MSTRG.4867	23	1	35.5243	5.96798e+06	4.78702e+06	6.72818e+06	4.47801e+06	7.18392e+06	5.8497e+06	5.47265e+06	5.5297e+06	7.31515e+06	5.6183e+06	5.87342e+06	4.56021e+06	5.96456e+06	5.90652e+06	8.06758e+06	5.45239e+06
MSTRG.4869	13	1	78.4314	3.81647e+07	3.38245e+07	5.59154e+07	3.36398e+07	5.02802e+07	2.98499e+07	3.9372e+07	3.57076e+07	3.8794e+07	2.46796e+07	3.7029e+07	3.23327e+07	3.96303e+07	3.06732e+07	3.95675e+07	3.35399e+07
MSTRG.4870	19	1	34.8243	5.23708e+06	3.3995e+06	4.86982e+06	5.24981e+06	6.26106e+06	4.42516e+06	4.58037e+06	4.23705e+06	5.51647e+06	4.43554e+06	6.73357e+06	6.02965e+06	6.15775e+06	6.34253e+06	9.54743e+06	8.12317e+06
MSTRG.4875	1	0.9916	19.6078	1.9423e+06	2.386e+06	1.45871e+06	1.35663e+06	1.06765e+06	787558	940846	612340	770735	547824	1.74022e+06	1.24062e+06	855833	865978	1.22026e+06	1.15353e+06
MSTRG.4876	31	1	47.3833	8.18685e+06	5.59358e+06	7.19078e+06	7.61042e+06	1.04588e+07	4.70804e+06	5.16514e+06	4.26546e+06	6.82712e+06	5.37849e+06	5.14038e+06	4.20039e+06	4.38342e+06	5.26932e+06	7.46716e+06	6.32288e+06
MSTRG.488	9	1	42.7673	1.16742e+07	9.35411e+06	1.05021e+07	1.29278e+07	1.4018e+07	8.39233e+06	1.13432e+07	1.10515e+07	1.69729e+07	1.33743e+07	1.41094e+07	1.26476e+07	1.1493e+07	1.3093e+07	1.56468e+07	1.5171e+07
MSTRG.4881	2	0.9959	7.79944	41028.2	45853	46961.2	60699.6	75144.3	70619.7	60585.7	47786.9	74316.6	63411.1	76905.6	66571.8	63395.9	61437.2	103384	58588.8
MSTRG.4882	7	1	9.00217	750341	461814	657919	646508	803172	525514	528413	484535	662439	592634	606691	476323	448597	537316	779499	683230
MSTRG.489	11	1	38.4988	777175	556768	565903	738473	964126	767638	882922	752013	1.11104e+06	846533	817169	706850	669822	889832	1.17206e+06	906171
MSTRG.49	21	1	66.3529	1.23555e+07	9.32576e+06	1.17356e+07	1.15873e+07	12917581	1.23949e+07	1.30978e+07	1.12426e+07	1.66937e+07	1.25498e+07	1.45069e+07	1.23425e+07	1.15237e+07	1.4501e+07	1.96627e+07	1.59342e+07
MSTRG.490	6	1	17.4455	574465	410881	496849	546399	645177	394286	392110	366422	619086	527919	670788	464352	525029	597256	811221	765799
MSTRG.4904	4	1	28.5714	1.28349e+07	8.59045e+06	1.45954e+07	1.69339e+06	2.96274e+06	1.45191e+07	2.09012e+07	1.94528e+07	2.59108e+06	2.34684e+06	1.32561e+06	1.3236e+06	1.05048e+06	1.60791e+06	1.85088e+06	1.48823e+06
MSTRG.4905	12	1	65.7459	3.05686e+07	2.52333e+07	2.89169e+07	2.07716e+06	2.24212e+06	6.51376e+07	6.26352e+07	5.46568e+07	1.91392e+06	1.74788e+06	95546.9	62060.7	61785.3	72545.9	86966.1	44618.3
MSTRG.4908	14	1	35.641	4.94255e+06	4.26774e+06	4.83377e+06	3.73892e+06	4.08727e+06	5.41594e+06	6.23243e+06	5.35248e+06	5.64125e+06	3.6596e+06	5.49064e+06	4.49537e+06	4.91957e+06	2.77077e+06	3.45817e+06	3.35606e+06
MSTRG.491	1	0.9916	8.28402	32827.1	24244.4	25441.1	31654.8	33479.2	26813.3	29344.4	27547.1	41280.1	39216.6	38446.6	26418.3	26918.8	38222.1	44292.2	35376.6
MSTRG.4917	2	0.9999	2.37603	25935.6	16844.7	25630.1	26774	32816	24272.4	36187.7	34488.2	31091.4	29265.9	17225.3	16583.8	15954.9	13667.1	17930.1	18878.4
MSTRG.4922	4	1	33.8346	774261	455894	329196	909531	1.03797e+06	674939	733719	818038	1.15368e+06	1.2155e+06	669726	460867	344296	816600	1.1059e+06	1.09601e+06
MSTRG.4923	5	1	14.8148	478801	320902	435449	332402	380004	314749	385524	362750	245620	254891	321484	248720	274301	232884	344094	374210
MSTRG.4924	4	0.9997	6.27401	28586.9	24243.3	23628.6	30831.9	26918.1	16382.5	16842.1	15526.4	24329.2	27743.7	32033	17785.5	20215.3	19312.5	32098.4	34457.2
MSTRG.493	4	0.999	6.14173	380868	249959	285361	341043	564854	251550	247473	237723	316559	266000	258177	236073	230980	346304	529381	515258
MSTRG.4931	27	1	70.5556	2.5128e+07	2.38507e+07	3.78302e+07	1.02549e+07	1.81927e+07	3.55544e+07	5.17355e+07	4.94997e+07	3.68143e+07	2.34867e+07	2.9239e+07	2.7582e+07	32564931	2.23136e+07	3.09724e+07	2.82204e+07
MSTRG.4932	3	0.9969	18.6047	562080	368504	453366	768301	825897	312596	340571	325429	442121	391791	25599.6	19866.1	40432.2	31560.7	28398	32733.6
MSTRG.4936	11	1	57.3276	1.03854e+07	9.18784e+06	1.13255e+07	1.01661e+07	1.45573e+07	1.0775e+07	1.1494e+07	10231583	1.41948e+07	1.05731e+07	9.01522e+06	8.72887e+06	8.0667e+06	9.80778e+06	1.25945e+07	9.64387e+06
MSTRG.4946	7	1	44.5783	995811	1.03569e+06	911228	1.41791e+06	1.68156e+06	1.0694e+06	1.79306e+06	1.6018e+06	2.72163e+06	2.23739e+06	2.59895e+06	2.034e+06	2.26677e+06	2705932	2.98036e+06	2.46466e+06
MSTRG.4947	2	0.9999	3.7037	38230.1	30843.6	31246.7	39957.5	44549.8	38457.3	34460.4	32420.3	42903.8	48290.2	42667.3	26400.3	22582.7	27476.5	41587.5	42140.3
MSTRG.4951	4	1	13.7705	167636	115716	105743	184092	209087	141375	164706	157502	184998	195146	78741.9	70335.5	62847.2	119739	182952	191865
MSTRG.4958	10	1	10	218114	144602	319689	78824.5	127691	128651	113345	85573.7	108280	78553.4	250038	195511	240574	134359	196333	149881
MSTRG.4962	10	1	68.5446	1.03309e+06	904124	918702	1.12648e+06	1.60496e+06	698635	1.00295e+06	1.08026e+06	1.43828e+06	1.05631e+06	877065	1.00036e+06	976353	1.12196e+06	1.70005e+06	1.46845e+06
MSTRG.4965	38	1	42.7619	6.87124e+06	4.99754e+06	5.76701e+06	7.38396e+06	8.30238e+06	5.82895e+06	6.95005e+06	6.33187e+06	8.7541e+06	7.60301e+06	7.45945e+06	5.98292e+06	6.03534e+06	6.77214e+06	9.79853e+06	8.06077e+06
MSTRG.4966	13	1	52.454	278254	154678	235892	258363	356668	193771	225344	227682	313548	318188	287530	228421	202602	248613	384876	294667
MSTRG.4967	8	1	24	645956	484820	536998	597109	801155	703340	643709	585595	882523	759014	793951	651175	597116	688185	1.00247e+06	952713
MSTRG.4973	3	0.9985	12.2581	132436	54441.8	66324	106947	170418	107285	108990	125717	146507	108849	77631.5	73415.2	56624.1	152186	222129	129318
MSTRG.498	22	1	21.8316	1.67059e+06	1.11269e+06	1.56656e+06	1.54911e+06	1.71187e+06	988073	1.15956e+06	1.00985e+06	1.40162e+06	1.355e+06	1.94835e+06	1.62703e+06	1.47999e+06	1.26914e+06	2.02118e+06	1.99386e+06
MSTRG.4986	20	1	46.7775	4.09469e+06	3.49674e+06	4.05029e+06	3349577	4.66892e+06	3.19511e+06	4.04688e+06	3.85134e+06	3.53711e+06	2.6688e+06	5.0894e+06	5.87596e+06	5.25212e+06	5.15471e+06	7.5248e+06	5.64437e+06
MSTRG.499	16	1	16.183	624072	383657	521610	602712	711613	399645	417941	375220	531612	473107	614181	516037	463634	496044	748786	666162
MSTRG.4990	16	1	51.9894	6.78937e+06	7.19335e+06	1.29948e+07	5.91949e+06	8.76014e+06	3.2707e+06	6.20815e+06	6.6506e+06	3.63923e+06	2.3769e+06	9.39557e+06	8.37349e+06	9.44304e+06	6.53293e+06	9.48902e+06	6.88705e+06
MSTRG.4995	7	1	63.6364	1.67917e+06	1.21357e+06	1.62437e+06	1.29142e+06	1.84789e+06	1.59695e+06	1.51891e+06	1.44921e+06	1.62054e+06	1.37859e+06	1.89793e+06	1.40054e+06	1.66061e+06	1.5284e+06	2.00178e+06	1.79492e+06
MSTRG.4999	20	1	44.709	6.98329e+06	4.60529e+06	5.86199e+06	5.1516e+06	6.63778e+06	6.02355e+06	5.66974e+06	5.01509e+06	5.72549e+06	4.57412e+06	7.0675e+06	5.44473e+06	5.68556e+06	4.94833e+06	7.46348e+06	6.95291e+06
MSTRG.5	2	0.9998	17.4419	104459	49366	46781	72019.1	131592	69155.8	69439.7	92451.3	88897.2	103956	83033	90879.3	76414.8	115011	180157	138697
MSTRG.50	3	0.9997	11.4537	16688.8	11135.2	17509.2	14041.4	25139.2	8808.56	11349.2	7863.59	19241.1	14165.4	10586.3	6886.39	7982.6	11257.5	12515.3	9051.26
MSTRG.500	8	1	25.8772	2.26183e+06	1.30034e+06	1.52329e+06	1.89136e+06	2.31427e+06	1.6089e+06	1.7579e+06	1602973	2.09159e+06	1.55e+06	1.60718e+06	1.4948e+06	1.39546e+06	1.79178e+06	2.33427e+06	1.96676e+06
MSTRG.5002	2	0.9955	15.0685	708658	666876	1.07852e+06	575687	1.10707e+06	788575	902260	994791	909507	741909	1.10125e+06	1.09155e+06	1.16315e+06	960696	1.31008e+06	937395
MSTRG.5022	3	0.9971	7.88177	550307	448216	400985	649027	648216	453815	675112	558040	845379	592223	1.04261e+06	760942	761790	970942	1.27606e+06	910441
MSTRG.5026	4	1	22.0339	407708	375916	467575	358837	509308	668829	765292	684567	686411	554945	531844	576880	454596	423473	517622	412238
MSTRG.5037	14	1	35.7647	1.86154e+06	1.61408e+06	1.57624e+06	2.3301e+06	2.7699e+06	1.68693e+06	1.99929e+06	1.74874e+06	2.81049e+06	2.28586e+06	1.24438e+06	1.26814e+06	1.14494e+06	1.1531e+06	1.56368e+06	1.46419e+06
MSTRG.5040	6	0.9996	11.3594	25583.5	19087	30951.8	36935.1	46217.1	22540.5	31965.9	33867.8	53456.4	40588.2	32803.5	49358.2	34509.4	57202.9	36050.3	45811.6
MSTRG.5043	11	1	68.2081	2.03128e+06	1.49619e+06	2.3991e+06	1.27321e+06	2.19554e+06	2.04407e+06	2.44451e+06	2.34639e+06	2.32223e+06	1.73124e+06	1.08902e+07	1.07269e+07	1.21012e+07	1.09936e+07	1.54545e+07	1.30711e+07
MSTRG.5045	8	1	20.8738	1.98295e+06	1.91559e+06	3.34935e+06	1.24048e+06	2.01997e+06	1.94632e+06	2.25671e+06	2.07142e+06	1.83842e+06	1.19849e+06	2.63255e+06	2.62262e+06	2.91549e+06	1.87613e+06	2.53099e+06	1.89911e+06
MSTRG.5053	13	1	18.608	829404	522608	606111	733503	964498	757639	652190	600286	1.03741e+06	659995	744475	641081	598835	707294	1.07413e+06	892156
MSTRG.5054	9	1	55.4688	1.0147e+07	5.63005e+06	1.01277e+07	8.64933e+06	1.29827e+07	7.23126e+06	8.47726e+06	8.63403e+06	1.45483e+07	1.10501e+07	1.0311e+07	8.97717e+06	9.34949e+06	8.7807e+06	1.35075e+07	1.35234e+07
MSTRG.5056	2	0.9991	10.0917	141960	112788	45231	83536.6	92773.4	52482.8	68726	64805.4	98814.9	104854	56821.5	50328	44127.3	63510.2	91551.8	84944.4
MSTRG.5059	52	1	47.5976	1.56725e+07	1.33231e+07	1.62307e+07	1.54546e+07	2.0944e+07	7.94184e+06	9.65297e+06	9.52236e+06	8.87508e+06	7.30562e+06	1.02009e+07	9.17507e+06	9.5668e+06	7.22952e+06	1.01555e+07	8.62634e+06
MSTRG.506	5	0.9999	15.87	160133	108162	206792	77720.2	101281	120735	85700.4	82613.9	93178.2	74894.4	139279	91998.1	138441	110120	133573	118929
MSTRG.5067	33	1	43.0657	8.44555e+06	6.09992e+06	6.72072e+06	8.95407e+06	1.18154e+07	5.78307e+06	5.67679e+06	5.29586e+06	7.13523e+06	6.18399e+06	6.98968e+06	5.55452e+06	5.73782e+06	7.63169e+06	9.92337e+06	8.5672e+06
MSTRG.507	8	1	42.9204	1.20617e+06	796177	666205	1.25992e+06	1.66123e+06	928348	1.28984e+06	1.21851e+06	1.32831e+06	1.24629e+06	1.16619e+06	1.02503e+06	755833	1.02639e+06	1.55675e+06	1.57964e+06
MSTRG.5080	3	1	24.7863	29250.9	10849.2	14989.5	47231.2	55756.3	29271.6	33118.5	35267.1	39217.9	42358.2	41005.9	22150	6640.95	44591.1	65376.5	38851
MSTRG.5081	29	1	36.2587	3.90151e+06	2.6246e+06	3.38576e+06	3.53932e+06	5.03768e+06	2.93811e+06	2.93752e+06	2.44585e+06	3.35676e+06	2.84678e+06	2.49708e+06	2.03384e+06	2.14333e+06	2.36041e+06	3.2989e+06	2.50382e+06
MSTRG.5099	8	1	19	534745	290797	312713	525429	546589	407442	413807	349081	532698	398611	417855	352209	297246	407802	618599	598372
MSTRG.51	6	1	54.4118	1.87304e+06	1.44879e+06	1.67399e+06	1.51081e+06	1.98584e+06	1.27189e+06	1.40007e+06	1.17939e+06	1.73163e+06	1.29593e+06	2.0339e+06	1.68175e+06	1.65678e+06	1.85512e+06	2.58322e+06	2.20912e+06
MSTRG.5106	21	1	28.2235	5.64666e+06	4.77569e+06	5.74025e+06	6.22953e+06	6.78625e+06	4.29217e+06	4.7272e+06	4.58065e+06	6.21312e+06	7.25632e+06	1.76549e+06	1.38193e+06	1.25563e+06	1.3957e+06	2.00006e+06	1.95839e+06
MSTRG.5108	4	1	17.0213	13910.5	5535.29	3153.48	17126.1	16317.4	8769.33	11300.9	10191.2	15300.2	14575.6	4521.03	5789.29	4724.42	10404.6	17531.5	14645.4
MSTRG.5111	7	0.9962	15.7424	212585	235770	206002	239860	398498	320196	307568	313771	365758	261052	235472	299683	190596	284365	423689	274208
MSTRG.5114	2	0.9999	3.06513	338873	260138	322810	272848	310083	427023	425637	398760	604228	448052	618760	771885	791654	331646	589963	466493
MSTRG.5116	8	1	12.3001	1.69902e+06	1.13407e+06	1.1638e+06	1.68493e+06	2.06846e+06	2.69144e+06	2.91505e+06	2.44084e+06	4.19511e+06	2.98862e+06	3.40677e+06	2.99032e+06	2.83376e+06	3192258	5.03274e+06	3.61012e+06
MSTRG.5121	3	0.9996	39.7849	205673	125006	157376	252386	196818	169221	190535	150257	237244	216845	229992	144080	239508	245740	293878	160053
MSTRG.5122	24	1	36.6667	1.14889e+07	8.77892e+06	1.17033e+07	1.21116e+07	1.37401e+07	1.06958e+07	1.11192e+07	1.07788e+07	1.38805e+07	1.05451e+07	1.33911e+07	1.22861e+07	1.23952e+07	1.29014e+07	1.79768e+07	1.59733e+07
MSTRG.5134	28	1	61.7261	1.30524e+07	9.68371e+06	1.11485e+07	1.31316e+07	1.43668e+07	1.10754e+07	1.18981e+07	1.00472e+07	1.4595e+07	1.10743e+07	1.66431e+07	1.24768e+07	12463436	1.33495e+07	1.80697e+07	1.57078e+07
MSTRG.514	2	0.9998	28.75	112596	92163.6	49076.9	111197	145795	117869	152376	139436	147625	116758	90776.4	107795	74675.3	119440	135585	111325
MSTRG.5143	7	1	33.5526	1.5241e+06	1.01973e+06	1.37213e+06	1.501e+06	1.64619e+06	1877163	2.27514e+06	2.03471e+06	2.52694e+06	2.52002e+06	1.76051e+06	1.35286e+06	1.60485e+06	1.33683e+06	2.1314e+06	1.86845e+06
MSTRG.5145	11	1	18.442	549231	381192	401513	535314	652092	550538	533184	505943	763309	620236	285392	237839	223159	222952	296512	198135
MSTRG.5146	3	0.9991	11.5152	524023	329563	144747	571070	773121	448104	508644	527666	828390	578972	268407	328440	196295	676597	862869	636266
MSTRG.5148	20	1	28.0142	2.97746e+06	2121200	2.30368e+06	3.44579e+06	4.21086e+06	2.22394e+06	2.67828e+06	2.44376e+06	3.50369e+06	2.995e+06	3.42871e+06	2.60063e+06	2.46169e+06	3.27554e+06	4.80459e+06	4.45809e+06
MSTRG.5149	6	1	25.8503	551380	436128	493574	588993	761720	694005	710170	645513	968202	617566	579531	473905	535773	675405	934648	804449
MSTRG.5151	28	1	24.4007	1.50886e+06	1.32985e+06	1.5013e+06	1.56727e+06	1.70142e+06	1.26596e+06	1.39905e+06	1.32541e+06	1.69783e+06	1.58032e+06	1.66137e+06	1.5112e+06	1.29077e+06	1.55686e+06	2.17296e+06	1.85777e+06
MSTRG.5157	8	1	7.29685	50306.1	50106	35613	44847.2	65001.7	70708	46019.2	25961.9	89807.7	59555.9	63194.7	59585.4	51876	65453.2	76515	54406.5
MSTRG.5159	11	1	36.0382	674675	417054	520642	537857	711791	500647	497614	459840	676653	581038	552104	501469	461345	589144	681984	690158
MSTRG.5160	3	0.9976	8.05861	28608.9	22229.7	47266.3	14781.5	30672.8	18459.5	26212.3	20075.8	22792	18218.5	62329.5	38959.8	60466.3	29087	35430.4	30028.4
MSTRG.5162	5	1	24.1877	1.20989e+06	625518	932887	1.15379e+06	1.3063e+06	713223	892621	784418	859422	1.13278e+06	1.40125e+06	973949	881517	1.09712e+06	1.49546e+06	1.5494e+06
MSTRG.5165	14	1	23.7327	1.44737e+06	1.22153e+06	1.70471e+06	1.15509e+06	1.44732e+06	1.60161e+06	1.8928e+06	1.65093e+06	2.1158e+06	1.73046e+06	2.56027e+06	2.65318e+06	2.35081e+06	1.7973e+06	2.50319e+06	2.61149e+06
MSTRG.5184	17	1	22.1604	1.41466e+06	1.10792e+06	1.27682e+06	1.89997e+06	1.77078e+06	1.39375e+06	1.53712e+06	1.32781e+06	2.15419e+06	1.70064e+06	1.66465e+06	1381218	1.30719e+06	1.44493e+06	2.05969e+06	1.9383e+06
MSTRG.5187	4	1	23.5556	293872	225124	288807	309088	360701	271509	257161	292962	381472	418907	400399	273012	300203	396672	430723	439721
MSTRG.5188	38	1	57.9268	2.9245e+07	2.96166e+07	4.78999e+07	1.0794e+07	1.93857e+07	2.27718e+07	3.07232e+07	3.2002e+07	2.05845e+07	1.02867e+07	3.60975e+07	3.79845e+07	4.25649e+07	2.56288e+07	2.20482e+07	1.8718e+07
MSTRG.5190	12	1	11.2283	224694	117464	155762	100818	114076	140631	140669	101975	110841	71692.3	100670	86602	87698.3	73806	85239.5	87480.9
MSTRG.5196	6	1	28.4281	91835.1	82589.5	96719.2	65715.7	69676.4	56460.2	109155	94954.3	93399.6	66204.9	106529	101181	98376.3	87979.1	82281.4	94378.3
MSTRG.5198	2	0.9917	5.97701	14270.6	8410.11	3993.37	9094.03	18966	147315	147451	105827	2729.65	1181.49	0	0	0	0	0	0
MSTRG.5202	36	1	48.4182	4.16296e+07	2.62905e+07	2.90011e+07	4.15431e+07	5.21573e+07	3.34065e+07	3.67223e+07	3.17084e+07	4.26713e+07	4.12719e+07	3.4162e+07	2.6374e+07	2.81753e+07	3.1746e+07	4.48167e+07	3.76889e+07
MSTRG.5208	12	1	20	1.09998e+06	738977	935678	1.03429e+06	1.37704e+06	709076	859371	677148	1.09559e+06	913693	875504	766308	707374	755383	1.15597e+06	1105180
MSTRG.5209	2	0.9917	3.2967	23804.9	9436.31	25187.7	18444.3	30313.6	13181.6	21847.8	18770	17087.6	27357.8	30756.1	30956	16422.1	17005.4	28548.6	30167.5
MSTRG.5210	3	1	24.5763	2.03636e+06	1.16797e+06	1.697e+06	1.70286e+06	2.6094e+06	1.731e+06	1.58844e+06	1.56797e+06	2.53887e+06	1.86319e+06	1.97976e+06	1.23404e+06	1.51726e+06	2.12164e+06	3.18663e+06	2.31818e+06
MSTRG.5213	19	1	35.9532	3.14121e+06	2.39747e+06	3.49231e+06	2.7386e+06	3.70264e+06	1.71799e+06	2.54016e+06	2.39774e+06	2.47727e+06	1.8601e+06	2.99442e+06	2.97569e+06	3.39413e+06	2.26254e+06	2.96349e+06	2.79075e+06
MSTRG.5224	10	1	45.7983	1.44241e+06	972853	1.49997e+06	1.25342e+06	1.73881e+06	1.35438e+06	1.50872e+06	1.32511e+06	1.87001e+06	1.52196e+06	1.5673e+06	1.17879e+06	1428955	1.16717e+06	1.73087e+06	1.63165e+06
MSTRG.5225	8	1	59.375	3.65372e+06	2.30532e+06	1.24234e+06	3.80744e+06	5.40191e+06	3.60053e+06	4.73656e+06	4.53321e+06	5.30295e+06	4.41828e+06	2.28488e+06	2.57153e+06	1.38086e+06	4.38624e+06	6.20616e+06	6.16593e+06
MSTRG.5229	10	1	25.7246	433635	331004	408788	477550	487569	363201	391895	350365	464989	454413	555378	364891	352394	354888	551310	512588
MSTRG.5232	10	1	37.931	2.03876e+06	1.21168e+06	1.93382e+06	1.61752e+06	2638826	2.00189e+06	2.0676e+06	1.71562e+06	2.60182e+06	1.89479e+06	2.07308e+06	1.82853e+06	1.909e+06	1.9332e+06	3.12909e+06	2.55446e+06
MSTRG.5234	13	1	46.8208	2.10861e+06	1.57237e+06	1.70871e+06	2.28715e+06	2.77653e+06	1.84749e+06	2.25013e+06	2.14037e+06	2.89715e+06	2.28316e+06	2.09154e+06	1.85439e+06	1.84219e+06	2.11953e+06	2.61556e+06	2.29826e+06
MSTRG.5235	46	1	75.9369	2.24599e+07	1.38595e+07	1.79855e+07	1.90887e+07	2.50907e+07	1.70629e+07	1.87772e+07	1.6776e+07	2.36601e+07	2.03324e+07	2.48457e+07	1.89601e+07	2.12638e+07	2.43364e+07	3.33706e+07	2.97731e+07
MSTRG.5237	23	1	44.7368	5.37499e+06	3.59142e+06	5.29278e+06	4.19916e+06	5.31961e+06	4.30839e+06	4.86291e+06	4.47298e+06	5.5269e+06	4.09188e+06	5.63799e+06	4.91202e+06	5.48563e+06	4.77233e+06	6.16933e+06	5.88462e+06
MSTRG.5238	63	1	70.3185	1.07727e+08	7.95715e+07	8.25816e+07	1.10762e+08	1.50429e+08	8.5723e+07	1.07119e+08	9.99346e+07	1.28304e+08	1.0554e+08	1.14205e+08	1.05884e+08	1.07676e+08	1.12545e+08	1.55932e+08	1.34692e+08
MSTRG.5247	47	1	41.1249	1.75395e+07	1.22984e+07	1.25319e+07	2.11073e+07	2.17616e+07	1.39718e+07	1.38406e+07	1.19403e+07	1.91666e+07	2.0091e+07	1.40363e+07	1.15593e+07	1.18002e+07	1.3452e+07	2.03788e+07	1.68556e+07
MSTRG.5257	22	1	43.0322	1.97145e+06	1.39832e+06	1.60887e+06	1.9271e+06	2.46198e+06	1.66507e+06	1.79996e+06	1.5526e+06	2.34326e+06	1.7343e+06	1.92524e+06	1.68004e+06	1.51398e+06	2.09407e+06	2.97008e+06	2.62389e+06
MSTRG.5260	7	1	8.30904	1.0316e+06	703822	1.02831e+06	947876	1.30486e+06	814570	1.05527e+06	880072	1.20766e+06	1.07946e+06	811258	848155	778696	831000	1.23797e+06	993482
MSTRG.5261	6	1	24.6875	266903	193296	171141	164528	219211	242541	250715	239826	244621	225977	238978	219593	194576	215971	337119	236313
MSTRG.5263	2	1	9.48905	34402.9	28771.2	30239.7	38607.8	44992.8	39703.1	31526.8	34169.4	53280	49497.8	25649.3	31463.1	31629.3	33594.9	52872.1	37067.7
MSTRG.5269	29	1	28.7106	502697	389879	507368	475350	684550	482255	547187	554260	651993	603299	725418	666099	625767	683332	848644	682904
MSTRG.527	9	1	48.0916	9.15012e+06	8.79628e+06	7.25428e+06	534812	415420	5.3887e+06	5.07146e+06	4.12776e+06	711889	578974	1.51456e+07	1.65158e+07	1.52619e+07	435612	244917	250864
MSTRG.5271	9	1	18.8648	276135	177209	206001	205607	298633	163165	151148	137604	183676	135067	175179	181836	153995	195014	265929	259416
MSTRG.5275	6	1	38.8889	9.90995e+06	6.58209e+06	9.46975e+06	1.23055e+07	1.27789e+07	1.04834e+07	9.41128e+06	9.39509e+06	1.43878e+07	1.33577e+07	1.3992e+07	1.10834e+07	1.12333e+07	1.28149e+07	1.88655e+07	1.7667e+07
MSTRG.5289	9	1	87.5	1.21857e+07	7.56611e+06	1.05034e+07	1.31871e+07	1.3806e+07	1.11234e+07	1.07064e+07	9.858e+06	1.43249e+07	1.38356e+07	1.49691e+07	1.08493e+07	1.15356e+07	1.30226e+07	1.79926e+07	1.70741e+07
MSTRG.5293	16	1	56.3636	2.52339e+06	1.58238e+06	1.88892e+06	1.7318e+06	2.48753e+06	2.11917e+06	2.54322e+06	2.25705e+06	2.95958e+06	2.54227e+06	2.206e+06	1.95015e+06	1.78218e+06	2.07688e+06	3.04985e+06	2.0986e+06
MSTRG.5300	5	1	9.22865	74867.7	60222.9	85157.9	69156.9	77577.9	45295.4	63326.9	47396	65243.8	55654.9	84031.2	72748.8	76170.7	87011.2	96085.9	60113.2
MSTRG.5301	34	1	40.7328	1.3108e+07	8.66371e+06	1.21106e+07	1.22871e+07	1.4612e+07	1.08647e+07	1.21573e+07	1.12526e+07	1.50439e+07	1.19189e+07	1.33184e+07	1.14547e+07	1.28991e+07	1.25203e+07	1.80671e+07	1.60648e+07
MSTRG.5306	9	1	15.0388	87113.6	87341.2	113200	110313	124197	92490.3	96867.2	94155.5	137518	104499	118091	97932.7	104396	104512	142042	126120
MSTRG.5310	17	1	27.2246	1.19215e+06	886970	1.09159e+06	1.34412e+06	1.68991e+06	1.00186e+06	1.15751e+06	1.08267e+06	1.49711e+06	1.20094e+06	1.46379e+06	1.21263e+06	1.18855e+06	1.18586e+06	1.87456e+06	1.83679e+06
MSTRG.5314	11	1	26.3158	637454	394849	492267	638576	732146	489960	521491	433396	765866	557922	622125	455399	436788	458658	619792	671388
MSTRG.5317	22	1	29.6599	1.364e+06	1.02018e+06	1.16813e+06	1.7506e+06	1.65e+06	905618	1.28668e+06	894333	1.90481e+06	1.84206e+06	1.28524e+06	1.28363e+06	1.13933e+06	1.36217e+06	1.91844e+06	1.38627e+06
MSTRG.5319	7	1	13.1827	601506	636547	403083	751838	926077	556112	605563	654358	917018	590099	1.13019e+06	1.28727e+06	721693	1.29142e+06	1.83279e+06	1.32952e+06
MSTRG.5322	30	1	39.719	3.35373e+06	2.33217e+06	3.1924e+06	3.28459e+06	3.66699e+06	2.93571e+06	3.13455e+06	2651227	3.39049e+06	2.77097e+06	5.3064e+06	3.97957e+06	4.16331e+06	4.47096e+06	6.23777e+06	5.12073e+06
MSTRG.5325	2	0.9999	19.2982	8.61647e+06	5.90048e+06	4.91532e+06	1.03824e+07	1.4711e+07	1.00346e+07	1.092e+07	1.07213e+07	1.5526e+07	1.12758e+07	7.53884e+06	7.36128e+06	5.03136e+06	1.24231e+07	1.88634e+07	1.18236e+07
MSTRG.5328	3	0.9998	3.4076	67056.7	52735.9	53803.6	70242.9	79182.3	63267.3	73925.1	64699.1	84402.1	98477.8	107217	70385.2	76496.4	77813.3	125687	127219
MSTRG.5331	19	1	43.2862	4.14826e+06	2.92066e+06	3.87961e+06	3.59613e+06	4.87472e+06	3.4262e+06	3.72509e+06	3.32938e+06	4.87127e+06	3.74711e+06	3.88546e+06	3.28649e+06	3.54646e+06	3.78877e+06	5.28799e+06	4.23631e+06
MSTRG.5343	11	1	15.043	265586	195324	265178	278797	392054	209123	218895	189279	310550	245278	219553	195918	217880	233970	362298	278515
MSTRG.5346	16	1	45.9459	627971	429253	715535	518437	597504	364539	431061	368221	480337	308357	1.08227e+06	915340	1.11033e+06	734324	1.16026e+06	948058
MSTRG.5356	5	1	9.61539	348439	176230	195646	234833	395661	412553	395656	352206	580556	458134	209305	115977	139519	154562	218597	158640
MSTRG.5358	11	1	22.9287	2.62886e+06	1.70461e+06	2.48298e+06	2.36448e+06	3.16446e+06	1.87093e+06	2.15378e+06	1.86823e+06	2.24619e+06	2.02684e+06	2.02103e+06	1.35091e+06	1.79526e+06	2.20942e+06	2.6231e+06	1.78674e+06
MSTRG.5369	6	1	27.5641	363366	258508	302995	223404	322392	352421	486285	445272	325388	305790	751348	550342	544239	487755	702941	691867
MSTRG.5370	6	1	60.5042	5.29058e+06	2.97116e+06	4.23381e+06	532206	986891	7.45469e+06	8.39362e+06	7.25883e+06	1.0198e+06	904826	9.96959e+06	9.46391e+06	1.0617e+07	4.8132e+06	6.47705e+06	6.96118e+06
MSTRG.5373	7	1	12.7698	1.32899e+06	916140	1.15026e+06	1.40673e+06	1.43077e+06	1.15175e+06	1.1057e+06	956509	1.31091e+06	1.1555e+06	1.4004e+06	1.18011e+06	1.06055e+06	1.20546e+06	1.80834e+06	1.68468e+06
MSTRG.5374	7	1	39.645	7.30225e+06	4.98827e+06	6.47342e+06	7.14347e+06	1.00206e+07	6.11107e+06	6.10922e+06	7.10576e+06	8.94429e+06	7.80087e+06	8.83213e+06	7349679	8.56613e+06	9.43583e+06	1.29482e+07	1.0834e+07
MSTRG.5375	6	1	18.9702	379361	250267	267982	389506	505029	296676	321625	317240	493114	388319	366213	329960	295568	466886	575831	478718
MSTRG.5378	12	1	63.7306	4.37531e+06	3.5655e+06	5.20515e+06	3.85523e+06	4.55338e+06	4.33678e+06	5.22484e+06	4.62616e+06	4.71781e+06	3.10664e+06	7.69529e+06	7.83581e+06	7.7117e+06	6.21893e+06	8.81933e+06	8.64679e+06
MSTRG.5385	3	0.998	13.8408	91360.2	83381	105472	57178.5	93872	85631.2	85266.6	80051.4	80845.4	78153	87745.5	51771.6	43327.5	64212.2	84081.3	72685.4
MSTRG.5387	14	1	53.6232	5.13759e+06	3.51889e+06	4.52974e+06	5.01413e+06	6.03581e+06	4.90117e+06	5.44551e+06	4.78989e+06	6.44405e+06	6.39768e+06	5.98888e+06	4.40857e+06	4.85617e+06	4.91888e+06	7.0067e+06	6.35287e+06
MSTRG.5392	2	1	23.5772	104428	88064.2	121829	110950	138168	100989	79044.6	69936.3	145068	91013.9	115019	108505	110809	135025	159288	107432
MSTRG.5396	7	1	10.6695	708761	503240	709719	678671	839628	512362	892174	816835	883731	934465	1.34855e+06	1.08042e+06	1.12803e+06	1.32495e+06	2.00868e+06	1.72808e+06
MSTRG.5402	12	1	59.4406	6.25234e+06	4.3525e+06	4.98514e+06	6.5789e+06	8.05587e+06	5.52313e+06	6.08236e+06	5.29816e+06	7.61683e+06	6.07245e+06	9.43975e+06	7.22552e+06	8.25707e+06	9.64833e+06	1.32163e+07	1.08835e+07
MSTRG.542	3	0.9931	5.82878	83056.8	67442.2	70805.4	107647	84068.2	10142.6	20061.7	15275.1	19753.9	3470.95	128334	153311	97734.8	167226	286627	143092
MSTRG.5437	8	1	38.191	252155	186042	275334	212728	278398	197559	200510	217808	245972	192141	270675	227077	242817	221469	365412	270829
MSTRG.5438	5	1	29.0179	67926.4	39720.5	47550.7	44330.7	57000.8	53308.6	61565.1	48075.2	61522.4	52476.2	71731.9	60789.1	67346.8	56611.4	96809	81184
MSTRG.5439	3	0.9949	19.1176	295329	314575	86323.4	5974.14	1024.41	175647	217854	126092	13095.1	33480.2	6671.32	0	7877.92	6546.59	7092.52	10094.8
MSTRG.544	15	1	76.0684	2.04342e+07	1.15492e+07	5.22629e+06	4.48467e+07	4.45151e+07	1.26422e+07	2.51135e+07	2.38362e+07	3.80264e+07	3.94011e+07	4.63999e+06	5.03465e+06	3.90797e+06	2.05115e+07	3.11726e+07	2.60507e+07
MSTRG.5440	8	1	13.1716	475201	379110	513726	457061	614521	387634	387784	330154	535376	473653	567982	406582	469606	421924	611886	463234
MSTRG.5441	29	1	46.0568	1.11305e+07	7.14299e+06	9.22863e+06	9.75881e+06	1.37873e+07	8.1567e+06	8.84554e+06	7.36747e+06	1.13379e+07	8.94855e+06	1.03336e+07	8.40531e+06	8.61047e+06	1.00545e+07	1.43172e+07	11832074
MSTRG.5445	16	1	6.08912	136233	112119	158486	38634.8	81066.3	123653	116005	78930	63352.6	56581.4	191842	157563	171637	100481	105633	103478
MSTRG.5447	7	1	42.0091	640425	535178	582249	748824	909021	571538	562161	530639	743907	685971	655200	517107	559967	631712	870385	724959
MSTRG.5449	3	0.9976	4.21286	40363.9	23675	29385.6	47395.9	54813.2	63546.8	75173.5	66039.8	78169.2	77805	63483.1	46440.9	40035.5	55617.9	73639.5	61379.4
MSTRG.545	34	1	28.022	2.94278e+06	2.09231e+06	2.2936e+06	2.89704e+06	3.73656e+06	1.64485e+06	1.77937e+06	1.78427e+06	2.55152e+06	2.20588e+06	2.43752e+06	2.29109e+06	2.05948e+06	2.62165e+06	3.81125e+06	2.50348e+06
MSTRG.5451	20	1	18.9281	556842	414738	403406	692632	711474	500935	506827	446617	668963	740346	518523	438874	315330	479807	691910	624139
MSTRG.5453	12	1	41.4545	2.16374e+06	1.43389e+06	1.66106e+06	1.90512e+06	2.79087e+06	1.54914e+06	1.7876e+06	1.62525e+06	2.366e+06	1.79004e+06	1.49264e+06	1.20681e+06	1.32341e+06	1.73738e+06	2.34212e+06	1.70951e+06
MSTRG.5454	3	1	19.1176	480267	434068	701305	417726	425480	377356	331079	308680	418054	338170	579866	381800	583503	319445	433712	374965
MSTRG.5455	54	1	38.8477	1.8911e+07	1.28907e+07	1.56612e+07	1.70184e+07	2.07565e+07	1.54621e+07	1.46325e+07	1.28787e+07	2.01212e+07	1.66119e+07	1.83129e+07	1.51473e+07	1.49685e+07	1.77247e+07	2.32655e+07	2.14053e+07
MSTRG.5457	10	1	18.9893	2.57087e+06	1.67946e+06	2.28441e+06	2.77532e+06	3.20638e+06	2.14011e+06	1.95481e+06	2.00886e+06	2.88801e+06	2.44205e+06	2.54696e+06	1.82223e+06	2.29445e+06	2.164e+06	2.98849e+06	2.79544e+06
MSTRG.5459	62	1	24.1227	6.06732e+06	4.54188e+06	5.65661e+06	4.11387e+06	5.816e+06	4.51605e+06	3.77324e+06	3.22395e+06	4.84552e+06	3.50371e+06	4.90053e+06	3.95316e+06	3.99616e+06	4.8566e+06	6.64865e+06	5.95754e+06
MSTRG.5461	6	1	23.3716	9.00444e+06	6.07515e+06	7.53222e+06	8.19716e+06	1.14074e+07	5.21607e+06	5.51954e+06	4.96481e+06	6.84424e+06	5.48938e+06	8.97182e+06	6.84412e+06	7.53894e+06	8.18794e+06	1.15908e+07	9.8336e+06
MSTRG.5471	3	1	7.98479	141909	119001	92320.9	165187	187129	117733	154807	150641	182436	180236	183034	139464	145558	155318	203340	193006
MSTRG.5472	24	1	33.8939	1.21413e+07	8.01363e+06	7.53701e+06	1.24612e+07	1.49186e+07	6.232e+06	6.14529e+06	5.52295e+06	7.74477e+06	5.89853e+06	1.33004e+07	9.66854e+06	1.03923e+07	1.28357e+07	1.84851e+07	1.72835e+07
MSTRG.5476	15	1	35.6838	9.08167e+06	6.65276e+06	7.97317e+06	8.23478e+06	1.06135e+07	4.88524e+06	6.30216e+06	5.58459e+06	7.42843e+06	6.4679e+06	7.61156e+06	6.51397e+06	6.8483e+06	6.56635e+06	1.04187e+07	9.29155e+06
MSTRG.5477	5	1	45.6522	325615	285208	312895	300103	336168	622380	569676	445236	623278	441486	522180	510717	540474	550612	715411	488798
MSTRG.5479	16	1	18.9605	1.06389e+06	740878	815539	1.31163e+06	1.49365e+06	876957	1.03949e+06	972219	1.44909e+06	1.25374e+06	1.31572e+06	1.08788e+06	920797	1.29919e+06	1.80559e+06	1.59766e+06
MSTRG.5480	9	1	44.2359	144522	139061	176916	111985	184724	542311	417764	397205	771782	473637	337153	442097	380333	337337	555208	400676
MSTRG.5483	2	1	20	376172	232987	315918	324450	392190	117513	113638	84560.6	72933.6	48395.6	130636	149270	163942	119129	196581	148786
MSTRG.5486	1	0.9916	14.8649	856367	495932	610315	605382	1.00867e+06	574521	485016	457754	828348	521838	602537	493700	519693	636933	755533	680826
MSTRG.5487	3	0.9998	18.2432	127292	115094	98832.5	152227	168247	140797	158429	130397	231820	157134	108042	93615.8	90485.1	222189	209329	120630
MSTRG.5490	11	1	9.20081	93104.2	86997.9	146993	93550.4	136322	96299.2	71583.9	74122.5	93185.3	69923.6	95386.2	98658.2	85721.3	65149.4	107456	91474.8
MSTRG.5492	9	1	28.5276	7.28963e+06	5.10575e+06	6.21856e+06	7.34228e+06	8.98923e+06	6.90277e+06	7.43766e+06	6.92858e+06	1.10547e+07	9.76553e+06	7.69619e+06	5.73044e+06	5.36847e+06	6.48699e+06	9.68864e+06	9.60921e+06
MSTRG.5494	4	1	22.8571	485685	404829	347119	472712	540260	329018	386797	372007	615235	512138	612338	579212	479612	456335	725550	667382
MSTRG.5495	9	1	13.1833	887565	546211	666456	883168	1.16318e+06	608952	855226	774485	1.04291e+06	993347	832115	680190	706066	785912	1.15191e+06	846554
MSTRG.5499	24	1	53.2194	5.22902e+06	3.77523e+06	4.92176e+06	5.73075e+06	7.08923e+06	4.73847e+06	5.2887e+06	4.2345e+06	7.03082e+06	5.92423e+06	2.91909e+06	2.62652e+06	2.83613e+06	3.03041e+06	4.51972e+06	3.0573e+06
MSTRG.5500	25	1	31.3966	2.48099e+06	2.19627e+06	2.73783e+06	2.45564e+06	2.77012e+06	2.42569e+06	2.50689e+06	2.13908e+06	2.84055e+06	2.56199e+06	2.89435e+06	2.3725e+06	2.27026e+06	2.29384e+06	3163610	2.79605e+06
MSTRG.5501	13	1	18.5053	563521	428445	486431	556616	641306	446954	542850	398342	697120	546777	631005	564034	567769	667142	697071	610842
MSTRG.5502	12	1	27.9152	1.66338e+06	1.1205e+06	1.41986e+06	1.56386e+06	1.9278e+06	1.39378e+06	1.60116e+06	1.31323e+06	1.93744e+06	1.57205e+06	1.58976e+06	1.30526e+06	1.19813e+06	1.34496e+06	1.87579e+06	1.74685e+06
MSTRG.5508	2	0.9997	50.4951	77726	50271.4	43902	123068	100189	67827.5	67054.8	81051.5	117506	83345.7	115627	111053	65496.5	121744	155853	151623
MSTRG.5509	18	1	23.2082	1.48601e+06	959686	846418	1.73372e+06	2.08546e+06	1.13183e+06	1.35487e+06	1.30345e+06	1.95086e+06	2.02178e+06	1.37881e+06	1.00173e+06	796534	1.30382e+06	2.09828e+06	2.05373e+06
MSTRG.551	4	1	17.9104	2.3378e+06	1.24109e+06	1.99845e+06	1.9352e+06	2.69892e+06	2.14515e+06	2.20052e+06	1.80723e+06	2.74833e+06	2.02893e+06	1.74953e+06	1.09639e+06	1.18417e+06	1.21592e+06	1.80557e+06	1.85146e+06
MSTRG.5513	3	0.9918	23.3871	563468	415487	685248	207954	325175	457843	449669	376279	328190	230243	415840	353148	389107	210120	322348	217311
MSTRG.5514	36	1	50.604	1.23634e+07	8.00949e+06	9.99605e+06	1.12586e+07	1.252e+07	9.60217e+06	9.25951e+06	8.55481e+06	1.21801e+07	9.40167e+06	9.76635e+06	8.37844e+06	8.371e+06	9.3293e+06	1.36836e+07	1.17324e+07
MSTRG.5517	8	1	21.0024	451071	294357	444535	410075	434342	362686	353452	372350	416973	274463	470654	332286	382252	309309	465192	415758
MSTRG.552	4	1	21.4724	54392.6	57675.1	65148.8	43952	71558.6	75628.2	61736.8	50120	59434.5	34659.4	58081.8	52448.8	47502.4	58939.6	64349.4	49109.2
MSTRG.5525	3	0.9999	10.6583	7332.75	12813.3	10922.5	1006.37	1634.76	13753.2	16195.4	7525.66	953.71	677.19	6312.64	5427.14	5364.45	1488.42	1834.85	2085.54
MSTRG.5526	8	1	20.5584	914356	607792	691113	889422	953672	801429	839944	753764	1.02135e+06	945524	924565	934786	878001	923438	1.27308e+06	1.1545e+06
MSTRG.5527	40	1	85.8553	1.07119e+08	7.82711e+07	6.60989e+07	1.12175e+08	1.37651e+08	7.26245e+07	9.04057e+07	7.72861e+07	1.20505e+08	1.10127e+08	1.05587e+08	8.83314e+07	7.95075e+07	1.17819e+08	1.54841e+08	1.3517e+08
MSTRG.5531	8	1	51.6484	520978	436781	514994	525463	548757	498885	551315	506356	560440	456080	633632	531357	454584	519446	730599	670088
MSTRG.5534	3	1	14	475283	276079	328937	435099	705437	334002	373641	350908	569512	568020	241011	144116	143569	215617	306366	264721
MSTRG.5539	16	1	20.6158	917870	683652	728840	866036	1.0787e+06	670570	816415	761050	1.06965e+06	991682	917143	874074	732233	897758	1.242e+06	1.10152e+06
MSTRG.554	4	1	9.95475	325477	321923	773691	195060	200729	186215	147860	136769	154069	118552	354634	199782	320624	266272	311575	290703
MSTRG.5543	27	1	30.1503	5.58741e+06	4.12989e+06	5.18905e+06	6.19673e+06	8.22834e+06	4.22046e+06	4.37092e+06	4.04272e+06	6.88702e+06	5.4709e+06	9.84149e+06	8.22744e+06	8.16933e+06	1.05506e+07	1.46162e+07	1.25067e+07
MSTRG.5544	13	1	32.1429	430586	367719	457258	361674	466130	438955	534234	462343	553076	417518	568033	466017	480421	429966	570832	424537
MSTRG.5551	15	1	57.5092	6.07287e+06	4.38535e+06	6.82995e+06	1.68906e+06	4.02864e+06	4.32526e+06	4.06732e+06	4.27674e+06	3.05498e+06	1.72737e+06	3.71699e+06	2768837	3692022	2.5714e+06	2.20932e+06	2.28322e+06
MSTRG.5552	33	1	83.3333	1.9417e+08	1.26319e+08	1.11055e+08	2.1846e+08	2.64655e+08	1.17374e+08	1.20358e+08	1.20019e+08	1.72382e+08	1.17179e+08	1.41791e+08	1.1784e+08	1.28873e+08	1.34564e+08	204379661	1.78195e+08
MSTRG.5556	27	1	51.9588	2.55318e+07	1.73928e+07	1.75125e+07	2.41647e+07	2.57702e+07	1.84465e+07	2.04733e+07	1.82705e+07	2.6976e+07	2.34204e+07	2.01826e+07	1.49883e+07	1.58316e+07	2.21861e+07	2.9546e+07	2.73096e+07
MSTRG.5557	15	1	51.7007	7.45654e+06	6.03241e+06	1.16938e+07	3.66963e+06	6.20128e+06	9.68419e+06	1.06956e+07	1.12588e+07	8.46146e+06	6.00722e+06	3.81389e+06	2.6354e+06	3.19349e+06	2.90383e+06	2.61489e+06	2.61483e+06
MSTRG.5560	6	1	28.5156	1.13013e+06	841710	1.71283e+06	794549	1.51526e+06	2.21113e+06	2.38856e+06	1.9757e+06	2.76413e+06	2.03703e+06	2.09613e+06	1.73582e+06	1.9203e+06	1.7892e+06	2.56721e+06	2303294
MSTRG.5562	5	1	51.8987	2.94882e+06	2.01663e+06	1.55387e+06	105473	143601	3.84108e+06	3.83537e+06	2.93093e+06	49600.1	98037.3	18678.1	17874.8	18554.8	5010.3	9418	17587.3
MSTRG.5563	12	1	19.8113	4.43232e+06	2.90523e+06	3.98744e+06	4.72533e+06	5.51208e+06	3.58285e+06	3.76935e+06	3.17646e+06	4.39978e+06	3.06264e+06	5.38265e+06	3.26619e+06	3.87178e+06	3.75663e+06	6.11241e+06	5.96009e+06
MSTRG.5564	7	1	46.5753	230707	140041	168292	125064	202062	133661	121834	90598.9	169294	137122	110168	89181.5	60561.8	87049.6	120280	110797
MSTRG.5566	7	0.9999	3.26135	216357	150634	182842	205185	222132	156928	210254	194504	282430	241295	147684	119764	121545	129825	142677	139334
MSTRG.5569	29	1	41.4155	5.1796e+06	4.08933e+06	4.93325e+06	4.76926e+06	6.06801e+06	5.42379e+06	5.77605e+06	5.42323e+06	7.29499e+06	5.93908e+06	5.61228e+06	5.08321e+06	5.114e+06	5.09645e+06	7.20506e+06	5.66815e+06
MSTRG.5570	10	1	22.4359	3.47744e+06	2.67839e+06	2.67528e+06	4.10982e+06	4.52911e+06	3.14248e+06	3.6968e+06	3.38897e+06	5.08252e+06	5.42879e+06	4.11974e+06	3.53456e+06	2.51593e+06	3.12856e+06	4.7602e+06	4.78838e+06
MSTRG.5573	2	0.9999	21.3483	517569	550576	513184	135621	140373	404452	403115	256462	84046.3	89169.1	277041	217860	209739	76784	112551	125140
MSTRG.5580	2	0.9987	22.2222	451104	372544	447843	78910.2	85082.1	553251	654936	419879	98883.7	102003	106333	84638.1	73063.4	74030.4	109147	105352
MSTRG.5585	3	0.9982	36.7089	6560.91	3974.12	5033.9	4728.99	6520.26	35691.3	35082.2	34145.5	776.52	1066.18	3251.47	624.51	1018.85	2598.02	1365.85	1119.24
MSTRG.5586	3	1	43.5897	8.81443e+06	8.91378e+06	8.97079e+06	668025	546458	4.41644e+06	5.13042e+06	3.98575e+06	563783	274422	4.13895e+06	4.36062e+06	4.6759e+06	131687	136305	145328
MSTRG.5587	4	0.9999	9.21053	179812	157349	94228.2	202123	222547	163988	216780	203097	320883	279200	144433	122621	98519.5	175116	263115	214939
MSTRG.5589	37	1	37.5578	6.19846e+06	4.49088e+06	5.69674e+06	5.77829e+06	7.29675e+06	5.41624e+06	5.51841e+06	5.29006e+06	7.16187e+06	5.40343e+06	6.65436e+06	6.12089e+06	5.92317e+06	6.51311e+06	8.73524e+06	7.68456e+06
MSTRG.5591	3	1	46.3415	480440	313369	452051	279619	526364	281289	359531	354077	237650	288444	261844	171518	166316	135919	240501	191610
MSTRG.5592	4	1	57.8125	1.12384e+06	889626	910140	591570	817252	779971	650665	466262	525912	333770	2.56859e+06	2.68139e+06	2.40522e+06	1.15839e+06	1.46172e+06	1.39899e+06
MSTRG.5593	5	1	50	7.59168e+06	7.97693e+06	6.30866e+06	6.68095e+06	9.44976e+06	5.19215e+06	9.27861e+06	8.73491e+06	9.97432e+06	6.44608e+06	1.38981e+07	1.17034e+07	1.39968e+07	1.23575e+07	1.66514e+07	1.11381e+07
MSTRG.5596	6	1	38.4615	460157	397297	456607	31164.1	50968.9	706065	656963	567867	116559	78409.3	3.16389e+06	3.05224e+06	3.69483e+06	68826.9	48811.4	65957.4
MSTRG.56	19	1	54.6125	1.3743e+07	8.33032e+06	1.16888e+07	1.17538e+07	1.4858e+07	9.24881e+06	1.08546e+07	1.04632e+07	1.27389e+07	1.08998e+07	1.16296e+07	1.00462e+07	1.10618e+07	1.02104e+07	1.50473e+07	1.15375e+07
MSTRG.5611	44	1	14.6557	3.29565e+06	2.29194e+06	2.54047e+06	3.28562e+06	3.9786e+06	2.50062e+06	2.66464e+06	2.4016e+06	3.49654e+06	2691943	2.88441e+06	2.41399e+06	2.2119e+06	2.9371e+06	3.95502e+06	3.75475e+06
MSTRG.5617	3	0.9979	12.3529	150936	110914	183723	48427.4	61029.6	67771.9	69892	56036.9	58109.2	39610.4	157384	179370	158468	99226.6	152189	88469.9
MSTRG.5620	2	0.9995	6.66667	123493	74030.2	113176	91827.7	143102	141955	191260	136768	180622	182528	56477.4	54333.8	54494.3	58969.8	87179.3	69242.2
MSTRG.5624	6	1	13.2075	22169.1	30018	46667.2	35753	42443.9	73469.5	91196.5	67692.1	98137.2	91670.4	68796.9	66780	58368.5	65071.7	101804	71611
MSTRG.5629	11	1	32.4257	2.57414e+06	1.53719e+06	2.32333e+06	2.37453e+06	2.65514e+06	2.88122e+06	2.55204e+06	2.1709e+06	3.28837e+06	2.79693e+06	3.84146e+06	3.07321e+06	2.73262e+06	2.89409e+06	4.06358e+06	3.67798e+06
MSTRG.563	26	1	67.184	7.09572e+06	5.72396e+06	6.34409e+06	7.23787e+06	8.69346e+06	4.57731e+06	5.48517e+06	5.07817e+06	6.04096e+06	4.9351e+06	6.80439e+06	6.66447e+06	6.07718e+06	6.9021e+06	8.32055e+06	7.02891e+06
MSTRG.5630	4	1	14.8368	73207.8	39899.3	70691.2	45862.1	83182.9	56367.5	71865.8	59828.8	63951	63903	76572.3	62026.1	68054.6	78287.4	95458	90587
MSTRG.5631	12	1	41.8052	1.2012e+07	7.18765e+06	1.12089e+07	1.46083e+07	1.49993e+07	9.14876e+06	1.11147e+07	9.25011e+06	1.58079e+07	1.16751e+07	1.30931e+07	1.04867e+07	1.0004e+07	1.17487e+07	1.80163e+07	1.72125e+07
MSTRG.5634	15	1	18.2944	2.46535e+06	1.64192e+06	4.19981e+06	646301	1.00273e+06	1.69719e+06	1.00969e+06	858508	832491	309655	2.7445e+06	2.10386e+06	3.7851e+06	1.19962e+06	1.64924e+06	1.44477e+06
MSTRG.5637	4	1	6.44628	35223.7	21705.6	34195.3	36858.6	35684.9	33745.9	31152.6	31523.9	50123.3	50145.5	45326.6	35977.1	48284.8	41409.1	44010.6	43891.4
MSTRG.564	17	1	66.0377	2.01639e+06	1.60426e+06	1.67202e+06	1.89456e+06	2.57693e+06	2.43188e+06	2.35634e+06	2.14425e+06	3.47012e+06	2.53871e+06	3.17788e+06	3.01203e+06	3.02398e+06	3.61098e+06	4.86853e+06	4.3592e+06
MSTRG.5640	9	1	34.4978	2.29114e+06	1.51302e+06	1.7886e+06	2.03438e+06	2.7481e+06	905941	1.00345e+06	963214	1.18526e+06	919848	2.19232e+06	2.1867e+06	2.08059e+06	2.30165e+06	3.20717e+06	2.83169e+06
MSTRG.5641	3	0.9999	20.438	525534	321352	450334	385494	557005	508308	495614	426251	675705	453494	522540	402291	482830	523200	692781	481096
MSTRG.5642	2	0.9994	28.4483	33914.6	20259.1	28590.8	28812.3	42168.3	30000.3	27735.3	26324.7	43766.1	31439.5	40370.4	26676.3	27794.3	34750.4	46930.2	45692.1
MSTRG.5650	5	1	18.8571	4.09434e+06	2.55132e+06	4.62219e+06	2.64898e+06	3.53814e+06	2.31228e+06	2.49318e+06	3.08932e+06	2.9117e+06	2.24501e+06	3.97459e+06	3.71625e+06	3.8422e+06	3.30931e+06	4.33774e+06	4.64177e+06
MSTRG.5655	7	1	67.7852	9.26244e+06	6.3007e+06	8.17418e+06	7.82676e+06	1.28715e+07	4.09219e+06	5.71464e+06	5.11645e+06	5.91787e+06	6.31228e+06	8.16128e+06	6.52732e+06	7.39468e+06	7.86778e+06	1.13098e+07	1.02045e+07
MSTRG.5657	19	1	42.3762	390530	286565	414863	365196	460779	451965	450232	402400	579831	501620	541978	491416	408779	496656	679406	492850
MSTRG.5658	5	1	6.91906	422955	281945	389929	374255	528822	327646	338010	299426	442046	327343	440515	365605	384716	405730	592029	424881
MSTRG.5664	5	1	17.3684	580172	389055	539774	439747	708645	392271	577606	463539	573280	872223	800650	628877	485812	459572	830955	834963
MSTRG.5665	23	1	72.3618	2.57719e+07	2.16071e+07	2.82215e+07	2.49028e+07	2.96739e+07	1.55463e+07	2.17864e+07	1.91832e+07	2.22277e+07	1.73756e+07	3.18693e+07	2.98357e+07	3.05588e+07	24196504	3.72362e+07	3.08769e+07
MSTRG.5668	2	0.9995	9.85915	265222	187919	279940	266569	295617	68033.9	78400.5	72191.2	81419.7	56831.3	416560	412635	461747	343506	516976	549469
MSTRG.5669	7	1	21.2366	373198	207040	280224	412110	410130	361028	374015	362730	513409	384340	424672	330138	313505	426084	584587	463959
MSTRG.5670	6	0.9987	7.11462	9396.67	6866.8	9508.37	6995.02	9734.06	3772.11	5660.96	5781.88	7684.85	10175.2	2566.29	2341.52	2360.28	3273.2	2901.68	3900.02
MSTRG.5672	6	1	10.6209	12240.1	8580.98	17022.2	9223.76	9498.1	10197.8	14301.5	13543.4	9253.01	12537.4	20479.5	20245.8	23293	13947.8	16297.3	16338.5
MSTRG.5673	12	1	28.2732	1.71635e+06	1.1012e+06	1.41903e+06	1.60934e+06	2.33323e+06	1.55961e+06	1.78783e+06	1.78006e+06	2.23259e+06	2.30822e+06	1.56865e+06	1.34832e+06	1.24251e+06	1.61557e+06	2.21198e+06	1.90573e+06
MSTRG.5674	20	1	67.5373	5.05911e+07	3.0546e+07	3.56015e+07	4.98211e+07	6.39775e+07	4.35999e+07	4.74881e+07	4.47341e+07	6.58036e+07	4.97737e+07	4.64779e+07	3.82772e+07	3.86476e+07	5.05647e+07	7.36295e+07	6.61949e+07
MSTRG.5677	12	1	33.4459	2.05247e+06	1.61758e+06	2.3813e+06	1.12701e+06	1.38364e+06	1.92046e+06	2.02648e+06	1.89251e+06	1.91318e+06	1.24223e+06	2156655	1.97458e+06	2.15286e+06	1.64455e+06	1.94206e+06	1.45366e+06
MSTRG.5678	32	1	43.9313	1.48122e+07	1.6508e+07	3.7629e+07	6.4932e+06	1.07989e+07	1.32163e+07	2.07788e+07	2.3006e+07	1.53712e+07	8.43526e+06	2.0959e+07	2.53566e+07	2.54478e+07	1.32083e+07	1.77563e+07	1.41273e+07
MSTRG.5679	22	1	17.6966	1.27432e+06	932530	1.57473e+06	302562	547377	557204	974587	716674	585260	323156	695442	784763	1.23667e+06	315538	554131	591502
MSTRG.5689	8	1	65.3846	1.356e+07	6.74716e+06	7.42765e+06	7.64027e+06	1.16759e+07	6.81318e+06	8.86014e+06	7.9274e+06	1.07442e+07	1.10247e+07	1.08526e+07	8.41898e+06	6.88263e+06	1.02123e+07	1.40956e+07	1.28368e+07
MSTRG.5692	2	0.9904	7.63889	26413.2	26164.1	16842.6	44799.1	59746.1	45835	50183.2	42175.6	63695.9	57336.1	23257.3	28686.4	13754.8	43422.8	61534.6	41587.9
MSTRG.5697	15	1	46.7647	8.94846e+06	6.7185e+06	7.74177e+06	7.88212e+06	9.8007e+06	6.71098e+06	8.86616e+06	7.15434e+06	9.66181e+06	7.90156e+06	9.97434e+06	1.03201e+07	9.20058e+06	7487177	1.11036e+07	9.71486e+06
MSTRG.5698	8	1	87.2	1808989	1.41349e+06	1.79214e+06	1.35121e+06	1.96615e+06	1.92175e+06	1.95776e+06	1.80955e+06	1.64168e+06	1.42227e+06	1505583	1.54513e+06	1.23125e+06	2.04962e+06	2.34358e+06	1.85048e+06
MSTRG.5707	4	1	56.4885	512665	483331	538285	556095	787273	487145	504728	445146	711489	575895	556545	575392	460510	598503	896207	580900
MSTRG.5708	6	1	70.4545	1.92724e+06	3.43461e+06	4.57248e+06	537469	283382	3.63017e+06	3.45624e+06	2.28164e+06	207138	182795	798354	1.97697e+06	2.84263e+06	58521.7	395703	218900
MSTRG.5711	9	1	65.9218	1.09322e+06	808462	789607	1.2387e+06	1.1874e+06	1.15364e+06	1.08354e+06	1.03306e+06	1.48891e+06	1.26405e+06	1.0325e+06	973064	867837	1.07613e+06	1.50363e+06	1.24776e+06
MSTRG.5717	4	0.9899	28.2353	566010	340679	383829	734768	728137	444969	466015	391125	613455	679278	28937	22364	8307.57	19840.4	17789.3	15536.5
MSTRG.5728	15	1	55.2	1.68185e+06	1.17637e+06	1.23305e+06	1.63488e+06	2.11829e+06	1.50555e+06	1.53418e+06	1.42792e+06	2.10092e+06	1.50624e+06	1.46926e+06	1.25048e+06	1.17892e+06	1.58136e+06	2.12608e+06	1.57901e+06
MSTRG.573	5	1	31.5589	110367	73378.5	122404	111754	124639	88003.7	81313.2	69612.9	64205	47120.2	97877	83125.1	86162.3	111315	123663	87530.4
MSTRG.5730	3	0.9995	7.20524	17863.7	11765.9	14495.7	16729.4	27955.4	11446.3	20144.8	20161.8	17976.7	16340.1	17599.4	20289.2	15502.9	17440.9	24470.1	17390.2
MSTRG.574	9	1	45.2915	1.98167e+06	1.32582e+06	1.50821e+06	1.70232e+06	2.60322e+06	1.83887e+06	1.72839e+06	1.76391e+06	2.46175e+06	1.87393e+06	2.19047e+06	1.93629e+06	2.12349e+06	2.32995e+06	3.06499e+06	2.45528e+06
MSTRG.5740	3	0.9999	19.3182	161968	153630	271105	102459	148675	139495	122657	109210	127258	97003.2	152203	156374	130693	130604	191210	127116
MSTRG.5744	3	0.9978	11.8644	208203	170629	170206	321157	197205	287393	201029	222070	502123	212765	258053	358984	371139	306620	459874	395089
MSTRG.5745	5	1	19.9336	1.08144e+06	1.06708e+06	1.50372e+06	849599	1.24175e+06	1.432e+06	1.74182e+06	1.788e+06	1.85768e+06	1.44945e+06	1.11665e+06	1.08508e+06	1.02772e+06	1.01197e+06	1.1855e+06	797668
MSTRG.5750	3	0.9995	18.0556	4961.48	4969.35	3586.73	5055.77	5529.63	1318.43	2960.76	3934.4	4577.44	5714.67	4959.27	5248.19	4277.77	6292.45	7012.68	9295
MSTRG.5752	6	1	26.6234	301671	333455	218178	459452	341882	345283	264875	222370	526431	390292	331670	259952	276199	323299	453845	417177
MSTRG.5754	12	1	30.9168	1.55411e+06	1.21597e+06	1.35503e+06	1.94695e+06	2.20338e+06	1.33782e+06	1.36852e+06	1.34853e+06	1.83057e+06	1.40911e+06	1.66501e+06	1.59194e+06	1.3129e+06	1.31689e+06	1.8112e+06	1.65451e+06
MSTRG.5755	9	1	19.4662	1.38365e+06	1.03417e+06	1.32307e+06	1.429e+06	1.43655e+06	1.17958e+06	1.3385e+06	1.0827e+06	1.81404e+06	1.46603e+06	1.8409e+06	1.82656e+06	1.73648e+06	2.00361e+06	2.40795e+06	2.4674e+06
MSTRG.5757	16	1	48.3801	3.81844e+06	2.38001e+06	2.85648e+06	3.28172e+06	4.54214e+06	3.0991e+06	3.35383e+06	3.16449e+06	4.60397e+06	3.39526e+06	4.32687e+06	3.55841e+06	3.62907e+06	3.96938e+06	6.24388e+06	4.56939e+06
MSTRG.5759	19	1	30.1129	2.35098e+06	1.77049e+06	1.7085e+06	2.31243e+06	3.3233e+06	2.52049e+06	2.63215e+06	2.3857e+06	3.82538e+06	2.84017e+06	2.76481e+06	2.52722e+06	2.27638e+06	3.26814e+06	4.43081e+06	3.81849e+06
MSTRG.5761	21	1	24.5148	3.06204e+06	1.96421e+06	2.18993e+06	2.63843e+06	3.35655e+06	2.44387e+06	2.73742e+06	2.4481e+06	3.09688e+06	2.60116e+06	2.4783e+06	2.2727e+06	1.92663e+06	2.25773e+06	3.21118e+06	2.63732e+06
MSTRG.5763	10	1	20.8835	1.5121e+06	924876	1.3382e+06	1.47376e+06	2.00324e+06	1.00207e+06	1.13171e+06	900092	1.67382e+06	1.27005e+06	1.17048e+06	1.14446e+06	969309	1.05985e+06	1.50869e+06	1.27277e+06
MSTRG.5765	9	1	29.7578	6.3882e+06	4.75249e+06	9.57794e+06	3.60999e+06	5.17155e+06	3.92187e+06	4.97096e+06	5.06575e+06	3.71226e+06	2.20231e+06	6.36022e+06	4.45978e+06	4.89808e+06	4.39041e+06	5.37089e+06	5.05926e+06
MSTRG.577	11	1	78.8889	2.5648e+07	1.3453e+07	2.03042e+07	1.48648e+07	3.35707e+07	1.65978e+07	2.55316e+07	2.41606e+07	2.13243e+07	2.33571e+07	2.92777e+07	2.30051e+07	2.46109e+07	2.88702e+07	4.00322e+07	2.79037e+07
MSTRG.5770	6	1	58.6777	3.80577e+06	2.4541e+06	1.89389e+06	5.74524e+06	5.43782e+06	3.95614e+06	3.56285e+06	3.5614e+06	5.71156e+06	5.15635e+06	2.73464e+06	2.5753e+06	1.70972e+06	4.31109e+06	6.25344e+06	5.93685e+06
MSTRG.5772	11	1	12.9326	381251	312165	277693	525218	469827	291982	274615	267887	462832	361391	307087	280504	212019	323564	440183	375564
MSTRG.5773	12	1	26.1733	1.99243e+06	1.56191e+06	1.66342e+06	2.46243e+06	2.47916e+06	1.80089e+06	1.83126e+06	1.6672e+06	2.29185e+06	2.28677e+06	2.48252e+06	2.46618e+06	1.66573e+06	2.10659e+06	3.30749e+06	2.98938e+06
MSTRG.5774	14	1	18.7627	4.18779e+06	2.9829e+06	4.07328e+06	3.45821e+06	3.83564e+06	6.068e+06	6.33046e+06	4.93042e+06	6.99839e+06	6.39206e+06	3.65605e+06	3.25856e+06	3.44306e+06	2.91647e+06	4.06452e+06	4.42557e+06
[truncated: 1,015 more rows]

## Sheet: Table_S2
protein	UP	protein.probability	coverage	AM1	AM2	AM3	AV1	AV2	NM1	NM2	NM3	NV1	NV2	VM1	VM2	VM3	VV1	VV2	VV3
MSTRG.1000	24	1	22.7605	4.14349e+06	2.96429e+06	3.6102e+06	4.43026e+06	5.43325e+06	3.49302e+06	3.82363e+06	3.35598e+06	5.61551e+06	4.65949e+06	3.75686e+06	3.19976e+06	3.04594e+06	3.65821e+06	4.95151e+06	4.38993e+06
MSTRG.10000	49	1	21.6216	2.93221e+06	2.20825e+06	2.90907e+06	2.74524e+06	3.62998e+06	2.54314e+06	3.25615e+06	2.77139e+06	3.71131e+06	3.31821e+06	3.04559e+06	2534510	2.57969e+06	2.68244e+06	3.9151e+06	3.02128e+06
MSTRG.10001	10	1	49.6503	1.90921e+07	1.39866e+07	1.72634e+07	2.16599e+07	2.46124e+07	2.18761e+07	2.14638e+07	2.02203e+07	3.03849e+07	3.14556e+07	3.31616e+07	2.09947e+07	2.47894e+07	2.54039e+07	3.68376e+07	3.51941e+07
MSTRG.10004	5	1	6.03248	342385	253218	396968	302150	442102	382727	268257	292427	433787	338382	340601	275201	314059	323310	447170	327312
MSTRG.10008	5	1	9.32039	141699	100734	99968.8	142731	120548	100895	115086	110878	133989	177238	129134	102046	80845.4	104004	143627	157201
MSTRG.10010	44	1	47.7858	1.07688e+07	7.47915e+06	7.87593e+06	1.20266e+07	1.49181e+07	1.03819e+07	1.13145e+07	1.04883e+07	1.54233e+07	1.32495e+07	1.10505e+07	9.30982e+06	8.85577e+06	1.06767e+07	1.59125e+07	1.28884e+07
MSTRG.10014	82	1	32.737	1.67826e+07	1.10514e+07	1.52156e+07	1.61436e+07	2.0476e+07	1.78555e+07	2.02057e+07	1.75833e+07	2.38347e+07	2.1201e+07	1.95316e+07	1.62203e+07	1.80164e+07	1.83528e+07	2.61931e+07	2.00679e+07
MSTRG.10017	8	1	10.1338	1.36165e+06	981843	993761	1.36191e+06	1.69426e+06	845296	988053	840567	1.28544e+06	1.22737e+06	1.18537e+06	947572	751818	899172	1.40934e+06	1.24964e+06
MSTRG.10018	12	1	41.9355	5.19473e+06	2.67421e+06	3.42184e+06	5.44627e+06	5.45419e+06	2.87521e+06	2.35669e+06	2.18363e+06	4.14646e+06	3.07309e+06	1.45467e+06	1.0608e+06	1.08173e+06	1.30913e+06	1.94134e+06	1.88634e+06
MSTRG.10024	23	1	14.9254	358801	311846	412160	332657	389625	342686	364361	325369	408709	312935	583406	473349	487065	399690	503018	439031
MSTRG.10026	16	1	11.4234	1.3187e+06	1.1122e+06	1.24958e+06	1.23368e+06	1.35517e+06	1.44657e+06	1.3998e+06	1.20215e+06	1.81021e+06	1.72189e+06	1.13336e+06	993069	931909	984543	1.38311e+06	1.15387e+06
MSTRG.10034	24	1	24.1985	6.746e+06	5.23129e+06	5.36365e+06	6.62541e+06	8.10881e+06	4.97855e+06	5.26127e+06	4.60207e+06	7.17408e+06	6.07943e+06	7.4279e+06	5.60414e+06	5.46476e+06	6.51128e+06	9.65035e+06	7.23246e+06
MSTRG.10035	13	1	69.0476	1.6106e+07	1.19307e+07	1.15288e+07	1.65747e+07	2.01385e+07	1.14442e+07	1.45607e+07	1.12854e+07	1.97565e+07	1.5789e+07	1.66999e+07	1.63617e+07	1.23055e+07	1.40235e+07	2.15533e+07	2.07108e+07
MSTRG.10041	9	1	14.3262	263487	174414	235402	181901	237600	272115	288444	208268	263073	191146	216663	187389	215037	200072	254517	204235
MSTRG.10042	18	1	34.0807	4.925e+06	4.01881e+06	4.60819e+06	6.45163e+06	9.38004e+06	5.88402e+06	6.45898e+06	6.61958e+06	9.89471e+06	7.38672e+06	7.18802e+06	5.89508e+06	6.7047e+06	8.43785e+06	1.22999e+07	1.08426e+07
MSTRG.10043	5	1	23.9044	1.04342e+06	868298	745875	1.22107e+06	1.30892e+06	1.00812e+06	1.39718e+06	1.21073e+06	1.9201e+06	1.34973e+06	391543	419805	324796	579423	749668	483524
MSTRG.10047	11	1	36.2445	1.80391e+07	1.19089e+07	13420929	1.96059e+07	2.09431e+07	1.56244e+07	1.58567e+07	1.34842e+07	2.11621e+07	1.83288e+07	1.82995e+07	1.43441e+07	1.34201e+07	1.75154e+07	2.4696e+07	2.30253e+07
MSTRG.10048	8	1	37.1308	733164	441411	679897	704478	849261	670726	732182	631699	826904	816517	903715	675552	718418	724854	1.02575e+06	976119
MSTRG.10049	9	1	54.4	2.13882e+07	1.97187e+07	1.94764e+07	854313	700756	1.06814e+07	1.23294e+07	9.81291e+06	494477	622962	9.43366e+06	1.3083e+07	1.59913e+07	289072	322188	313528
MSTRG.10051	8	1	19.5652	345847	195514	259484	338218	338270	276184	303722	207568	233921	282669	101423	77965.4	66030.1	77496.3	106191	84131.4
MSTRG.10052	20	1	74.1818	3.55329e+06	2.68743e+06	3.49379e+06	3.05596e+06	3.87047e+06	3.25182e+06	3.30883e+06	2.97343e+06	4.01744e+06	3.11935e+06	3.42722e+06	2.92579e+06	3.34331e+06	3.20156e+06	4.45334e+06	3.48414e+06
MSTRG.10053	7	1	56.5476	1.23614e+06	1.10804e+06	1.11783e+06	1.43038e+06	1.24868e+06	1.18002e+06	1.10574e+06	1.47534e+06	2.09855e+06	1.24549e+06	2.80384e+06	2.57129e+06	2.65118e+06	2.86598e+06	3.90844e+06	3.67207e+06
MSTRG.10061	16	1	33.5249	1.78333e+06	1.29038e+06	947356	1.42105e+06	1.82736e+06	1.04335e+06	1.6161e+06	1.30234e+06	1.44107e+06	1.29701e+06	1.80653e+06	1.52312e+06	1.3174e+06	1.84841e+06	2.23188e+06	2.0191e+06
MSTRG.10064	52	1	54.9776	2.90363e+07	2.28252e+07	3.52012e+07	2.46927e+07	3.27088e+07	4.85181e+07	5.96632e+07	5.15085e+07	6.73275e+07	5.53535e+07	2.56909e+07	2.47403e+07	2.4504e+07	2.17334e+07	3.21751e+07	2.52527e+07
MSTRG.10065	4	1	28.9017	252207	139021	251556	264621	305758	156590	197059	204204	229789	247885	362126	256801	312238	328652	460736	463294
MSTRG.10067	145	1	31.3167	2.29888e+07	1.46469e+07	1.85172e+07	2.15094e+07	2.84421e+07	1.81027e+07	2.02595e+07	1.81859e+07	2.6927e+07	2.23817e+07	1.7996e+07	1.39466e+07	1.49754e+07	1.68578e+07	2.31876e+07	2.06665e+07
MSTRG.10072	114	1	53.3661	4.2732e+07	3.02428e+07	3.3886e+07	4.26792e+07	5.50288e+07	3.54657e+07	4.30164e+07	3.9457e+07	5.50708e+07	4.93745e+07	4.57878e+07	3.85821e+07	3.5833e+07	4.30527e+07	6.17744e+07	5.07509e+07
MSTRG.10073	19	1	13.0798	1.4203e+06	1.08037e+06	1.13548e+06	1.6304e+06	1.74288e+06	1.26814e+06	1.26883e+06	1.05513e+06	1.86756e+06	1.69362e+06	1.45771e+06	1.35747e+06	1.02899e+06	1.52711e+06	2.09492e+06	1.67218e+06
MSTRG.10079	14	1	32.409	2.6516e+06	1.66212e+06	1.66136e+06	2.97666e+06	3.45114e+06	2.20296e+06	2.45819e+06	2.02722e+06	3.36454e+06	2.78467e+06	1.01444e+06	919208	757261	1.09256e+06	1.62635e+06	1.17582e+06
MSTRG.10084	5	1	5.51282	71620.5	39127.5	54902.3	79790.6	90294.5	60220.8	54045.2	49814.4	78891.4	55862.6	89628.2	65364	69606.9	79968	110731	94954.4
MSTRG.10085	8	1	59.7403	2518101	1.83487e+06	2.10609e+06	2.28222e+06	2.63624e+06	1.74502e+06	2.27324e+06	2.13803e+06	2.42026e+06	1.99436e+06	2.86862e+06	2.83235e+06	2.66284e+06	2.4609e+06	3.13552e+06	2.86389e+06
MSTRG.1009	1	0.9922	8.84956	51825	46497.7	36185.3	46980.5	71674	51360.3	54095.5	47614.2	73785.6	48212.9	44421.6	49729	29713.5	60402.8	81904	47309.9
MSTRG.10090	18	1	11.405	236000	148769	190096	220953	244009	182833	185985	187303	222681	207897	262704	201706	226220	211687	329405	283413
MSTRG.10093	24	1	40.9567	2.24936e+06	1.48195e+06	2.03806e+06	2.02756e+06	2.80236e+06	1.94839e+06	2.13557e+06	1.8539e+06	2.27821e+06	1.8531e+06	3.23867e+06	2.57582e+06	2.30084e+06	2.61544e+06	3.9423e+06	3.34048e+06
MSTRG.10097	44	1	32.6531	1.28109e+07	8.85137e+06	1.05699e+07	1.14275e+07	1.42554e+07	1.13996e+07	1.22048e+07	1.06616e+07	1.54351e+07	1.249e+07	1.26838e+07	9.74363e+06	9.84251e+06	1.20861e+07	1.53855e+07	1.37535e+07
MSTRG.10100	11	1	27.7162	3.24988e+06	2.57359e+06	3.01005e+06	2.10775e+06	2.91376e+06	2.88214e+06	3.60452e+06	3.16716e+06	2.70773e+06	1.78589e+06	3.1199e+06	2.92442e+06	3.04744e+06	2.68746e+06	3.27317e+06	2.73277e+06
MSTRG.10101	17	1	24.2119	1.08889e+06	781359	801791	1.18828e+06	1.22844e+06	850164	1.06603e+06	910733	1.49428e+06	1.17302e+06	1.24616e+06	1.0148e+06	962662	1.15192e+06	1.54369e+06	1.39527e+06
MSTRG.10103	4	0.9952	6.3593	134236	88816.3	105151	150721	163581	103545	114690	97684.9	138158	113665	122321	105120	97310.4	115714	170564	156902
MSTRG.10106	41	1	58.1267	3.02319e+07	2.05897e+07	2.31005e+07	2.94936e+07	4.33454e+07	2.95856e+07	3.40532e+07	3.10748e+07	4.94888e+07	3.78503e+07	3.06571e+07	2.38663e+07	2.72177e+07	3.08946e+07	4.43897e+07	3.55181e+07
MSTRG.10108	4	1	8.05604	189377	145288	171885	137913	183931	112531	186432	169674	212734	214095	282857	226519	244749	256988	283069	224211
MSTRG.1011	34	1	0	7.23788e+06	5.18226e+06	6.33264e+06	2.22347e+06	3.11682e+06	3.21782e+06	3.98719e+06	4.40391e+06	2.1685e+06	1.32643e+06	6.59556e+06	6.90071e+06	5.94475e+06	4.29307e+06	5.81888e+06	4.55726e+06
MSTRG.10112	5	1	17.757	566011	364672	214662	686330	851239	298330	321248	314634	595579	464960	301870	310262	134136	400771	649690	561695
MSTRG.10113	8	1	17.5316	86480.7	54513.5	76454.6	78454.6	114600	74333.3	94406.1	102132	136938	115817	94283.4	88366.6	77174	86982.6	118534	83779.8
MSTRG.10120	13	1	60.8889	1.17059e+07	9.06656e+06	1.21532e+07	5.63109e+06	9.5014e+06	8.45946e+06	1.414e+07	1.26968e+07	8.58715e+06	6.7682e+06	1.4569e+07	1.42362e+07	1.3664e+07	1.09119e+07	1.33742e+07	1.31924e+07
MSTRG.10124	5	1	25.6281	839956	760327	934391	664555	912067	853446	904435	767082	804389	581721	908993	849416	722431	617274	867054	507689
MSTRG.10125	10	1	17.5192	1.24042e+06	858439	1.01469e+06	1.15746e+06	1.35688e+06	741713	856759	835834	1.0946e+06	1.05657e+06	1.61597e+06	1.50635e+06	1.16032e+06	1.10582e+06	1.83811e+06	1.7935e+06
MSTRG.10127	14	1	47.4576	2.15581e+06	1.42081e+06	1.75739e+06	2.22002e+06	2.70412e+06	1.74383e+06	1.73975e+06	1.5934e+06	2.75382e+06	2.22458e+06	2.15302e+06	2.11416e+06	2.0758e+06	2.07878e+06	3.38965e+06	2.96869e+06
MSTRG.10129	13	1	26.2514	618328	482577	470247	664253	801789	558938	655293	650789	922669	668788	532831	480207	429884	671634	786494	637015
MSTRG.10134	1	0.9922	5.31915	26910	25427	27541.1	38605.4	35349.2	24721	20300.5	24157.9	30765.6	24281.7	25310	21135.6	26142.2	25512.8	40434.8	43917.7
MSTRG.10135	11	1	36.5269	4.51999e+06	3.04969e+06	3.28628e+06	339972	342192	1.2383e+07	1.23377e+07	1.02583e+07	624069	262260	4.32887e+06	4.83059e+06	2.78116e+06	88615	73700.8	53068.5
MSTRG.1014	6	1	18.663	324324	229665	232691	406202	424780	292597	284914	255178	426199	405546	127955	113633	88627.3	98848.7	164687	154636
MSTRG.10140	10	1	13.5892	233036	190635	267569	323005	285231	235469	201288	208032	257179	183170	526857	445010	490046	502506	778666	806298
MSTRG.10143	14	1	31.5175	3.45725e+06	2.62792e+06	2.97461e+06	3.19162e+06	3.56415e+06	2.88274e+06	3.01867e+06	2.69171e+06	3.6585e+06	3.6766e+06	3.30297e+06	2.69107e+06	2.13724e+06	2.45781e+06	3.76846e+06	3.2394e+06
MSTRG.1015	4	0.9993	0	747.79	444.82	1062.41	123.41	0	7074.37	8114.02	5316.67	6205.13	4754.93	0	278.07	0	0	0	0
MSTRG.10155	52	1	46.6371	2.96217e+07	2.18324e+07	2.36728e+07	3.03613e+07	3.75625e+07	2.13635e+07	2.44241e+07	2.16152e+07	3.16076e+07	2.826e+07	3.18133e+07	2.61612e+07	2.37226e+07	2.79954e+07	4.02993e+07	3.35564e+07
MSTRG.10157	98	1	42.8571	1.6841e+07	1.10501e+07	1.40238e+07	1.78748e+07	2.20156e+07	1.23165e+07	1.35448e+07	1.16157e+07	1.90599e+07	1.81729e+07	1.39264e+07	1.14649e+07	1.13605e+07	1.3325e+07	2.07345e+07	1.5573e+07
MSTRG.1016	21	1	0	4.46524e+06	3.1621e+06	3.76032e+06	4.20265e+06	5.2997e+06	3.2331e+06	3.85971e+06	3.22004e+06	4.60195e+06	3.42296e+06	4.56356e+06	4.4752e+06	4.25187e+06	4.74008e+06	6.44906e+06	5.16605e+06
MSTRG.10162	34	1	38.2442	4.73596e+06	3.38903e+06	3.78823e+06	4.80401e+06	6.28887e+06	4.11945e+06	4.64239e+06	4.31075e+06	5.84351e+06	5.04269e+06	5.12222e+06	4.13117e+06	4.16532e+06	5.12635e+06	6.98361e+06	5.71067e+06
MSTRG.10166	13	1	43.4084	6.75706e+06	5.98878e+06	8998779	4.7202e+06	6.74536e+06	4.94482e+06	6.01692e+06	6.59155e+06	5.96049e+06	3.98207e+06	9.30599e+06	7.39138e+06	8.84387e+06	8.35017e+06	1.02886e+07	7.92073e+06
MSTRG.10167	6	1	28.5714	711778	582381	764061	646039	865045	576526	628576	575119	843965	549508	1.07785e+06	1.1122e+06	828521	903341	1.20629e+06	1.09291e+06
MSTRG.10168	12	1	34.8315	8.97198e+06	7.18536e+06	7.0263e+06	1.02371e+07	1.08998e+07	7.26206e+06	8.58673e+06	8.51649e+06	1.17652e+07	1.01952e+07	9.38963e+06	7.95084e+06	7.97518e+06	8.94561e+06	1.11642e+07	1.01301e+07
MSTRG.10173	14	1	73.2394	9.05955e+06	5.54776e+06	7.24622e+06	8.5056e+06	1.00791e+07	7.71975e+06	8.46846e+06	7.8857e+06	1.16932e+07	9.2522e+06	9.57787e+06	8.27432e+06	7.70875e+06	9.37645e+06	1.38667e+07	1.14416e+07
MSTRG.10174	4	1	21.8341	169135	102061	126056	205426	166140	119086	125466	112286	176432	151551	155662	114721	122515	131984	187994	221094
MSTRG.10175	12	1	29.7052	1.83716e+06	1.38232e+06	3.89276e+06	392509	1.0443e+06	818738	1.32637e+06	1.2518e+06	507217	293630	1.86198e+06	1.83956e+06	2.47831e+06	1.01119e+06	1.2218e+06	1.1486e+06
MSTRG.10176	89	1	50.2235	6.45068e+07	3.53323e+07	4.70554e+07	6.04399e+07	9.51876e+07	4.12076e+07	5.25916e+07	4.94971e+07	6.35258e+07	6.08822e+07	4.83674e+07	3.73066e+07	3.90707e+07	5.22821e+07	7.58571e+07	6.56938e+07
MSTRG.1018	14	1	0	1.37629e+06	997255	1.24153e+06	1.42861e+06	1.70322e+06	1.44829e+06	1.42871e+06	1.38426e+06	1.80632e+06	1.39617e+06	1.52271e+06	1.30519e+06	1.36525e+06	1.5389e+06	2.17804e+06	1.71964e+06
MSTRG.10180	11	1	28.0069	542869	338092	502884	397335	640787	532566	603459	599672	734298	483605	1.25372e+06	1.19999e+06	1.09626e+06	1.07363e+06	1.38176e+06	1.00682e+06
MSTRG.10185	7	1	22.0386	1.00567e+06	912436	1.00177e+06	906699	1.12755e+06	1.01204e+06	1.36459e+06	975658	1.60607e+06	1.24837e+06	2.22766e+06	2.27628e+06	2.04043e+06	2.31599e+06	2.36541e+06	2.22484e+06
MSTRG.10191	39	1	57.9942	2.24406e+07	1.66503e+07	1.79529e+07	1.76501e+07	2.3549e+07	1.33999e+07	1.85625e+07	1.76613e+07	1.64944e+07	1.33685e+07	1.65034e+07	1.43953e+07	1.30309e+07	1.40885e+07	1.65985e+07	1.50887e+07
MSTRG.10202	1	0.9922	4.22078	13606	8422.1	24460.4	5940.55	11922	9599.92	18206.4	10619.8	9765.97	7519.69	27365.4	31948.6	31877.5	12361.1	16907.5	16561.9
MSTRG.10207	7	1	34.5972	1.63143e+06	1.00888e+06	1.42925e+06	1.3023e+06	1.71188e+06	1.30189e+06	1.23379e+06	1.1763e+06	1.53624e+06	1.23681e+06	566294	496917	547554	424011	555432	444454
MSTRG.10209	2	0.9974	2.5544	8918.69	4757.72	9936.38	7916.1	11523.2	4747.25	5795.87	4197.71	9850.33	7138.81	6135.97	6463.53	6451.09	7297.32	9514.16	9590.3
MSTRG.10211	4	0.9969	7.90441	84241.2	55241.1	76817.1	83019.1	78929.6	59976.3	57301	52761.7	75649	77814.3	1620.84	747.85	1262	1278.4	2286.54	1817.76
MSTRG.10213	8	0.9999	8.6185	342926	319337	302667	339367	418712	312669	278913	276352	352540	264026	294637	287692	301007	316540	440677	304464
MSTRG.10216	3	1	22.5806	1.26796e+06	677329	1.05043e+06	1.31706e+06	1.31922e+06	766254	781346	781722	977926	756962	1.27247e+06	988462	1.0538e+06	1.14769e+06	1.56734e+06	1.61349e+06
MSTRG.10217	7	1	25.1928	1.68801e+06	1.03567e+06	1.45772e+06	1.77359e+06	2.11227e+06	1.67673e+06	1.87576e+06	1.64714e+06	2.40202e+06	2.40611e+06	1.97841e+06	1.42688e+06	1.43525e+06	1.65374e+06	2.51486e+06	2.35137e+06
MSTRG.10218	47	1	47.8333	8.30251e+06	6.16096e+06	8.14348e+06	7.49102e+06	9.48512e+06	7.74374e+06	7.77806e+06	6.85732e+06	1.01521e+07	8.76551e+06	9.4222e+06	8.35496e+06	8.32243e+06	7.98462e+06	1.15624e+07	1.05812e+07
MSTRG.10221	6	1	21.5633	187573	145343	226172	187882	239490	189583	184108	214274	262674	232607	180269	183911	150547	175018	272208	200025
MSTRG.10222	13	1	41.7943	626888	472696	503697	822586	862817	618288	697358	652403	993696	872756	734032	576903	506280	795501	1.05702e+06	930372
MSTRG.10229	18	1	63.2727	1.56314e+07	1.18511e+07	9.8557e+06	2.18728e+07	2.21881e+07	1.7484e+07	2.21758e+07	1.6141e+07	2.8638e+07	2.90201e+07	3.97336e+06	4.78072e+06	3.17319e+06	2.66419e+06	4.32098e+06	4.07627e+06
MSTRG.10231	15	1	14.632	1.0265e+06	590765	916680	697091	1.18233e+06	869527	895444	740484	1.04234e+06	807102	804714	613791	673714	635820	942160	724915
MSTRG.10232	9	1	56.9444	6.12416e+06	4.33975e+06	5.775e+06	730357	1.18748e+06	4.71713e+06	5.3347e+06	4.90924e+06	1.39464e+06	862673	5.16899e+06	5.23127e+06	5.5836e+06	2.17942e+06	2.46669e+06	2.48374e+06
MSTRG.10233	7	1	33.3333	1.53957e+06	1.30971e+06	1.03011e+06	1.21056e+06	1.53046e+06	1.33849e+06	1.65539e+06	1.57146e+06	1.86326e+06	1.82936e+06	1.68736e+06	1.75962e+06	1.22819e+06	1.56523e+06	2.20569e+06	1.90514e+06
MSTRG.10234	3	0.9974	5.03731	66583	54110.5	94518	58583.1	55512.9	48482.4	58958.3	44475.2	59921.5	72985	111541	86152.1	80509.4	41740.2	67300.6	65662.4
MSTRG.10235	7	1	12.2349	574775	477433	373894	743949	711909	472448	527481	420121	767663	674278	662908	516173	495571	601272	854982	873502
MSTRG.10236	21	1	18.3051	1.05075e+06	702444	908481	947447	1.30259e+06	570183	672333	613253	884749	802472	1.18678e+06	947950	1.01641e+06	1173184	1.50659e+06	1.2307e+06
MSTRG.10237	11	1	14.1291	863830	689183	752503	961027	1.03871e+06	829041	824450	729871	1.01577e+06	1.05991e+06	1.01228e+06	794253	748632	881758	1.20948e+06	1.04199e+06
MSTRG.10238	8	1	13.4465	300417	189340	203435	374807	532475	261980	359942	353364	496035	686313	93169.8	93710.2	120439	68442.7	79144.8	82626.8
MSTRG.10249	4	1	24.2857	627784	343264	574551	492082	763732	613669	580796	543992	906162	669082	613785	488591	453123	534584	772306	610487
MSTRG.10250	15	1	16.9086	1.85294e+06	1.37163e+06	1.82041e+06	2.65535e+06	2.16705e+06	1.73763e+06	1.62723e+06	1.40001e+06	2.44307e+06	1.83286e+06	2242750	1.68262e+06	1.38204e+06	1.69673e+06	2.36421e+06	2.36802e+06
MSTRG.10256	70	1	34.0641	8.55694e+06	6.98134e+06	1.14982e+07	6.11451e+06	6.33637e+06	8.45953e+06	1.47222e+07	1.15744e+07	1.40413e+07	1.06224e+07	1.41518e+07	1.70301e+07	1.37639e+07	8.14856e+06	1.32687e+07	1.13671e+07
MSTRG.10257	9	1	29.3785	404017	342594	439954	380510	518926	309679	453223	403090	578570	497235	480095	450415	460431	456803	581068	479318
MSTRG.10258	17	1	49.1315	2.02262e+06	1.57878e+06	1.76927e+06	2.04652e+06	2306655	1.76883e+06	1.91882e+06	1.79551e+06	2.43185e+06	2.03952e+06	2.08774e+06	1717654	1.75754e+06	1.94148e+06	2.55582e+06	2.13603e+06
MSTRG.10263	10	1	36.3248	951773	579216	943259	685987	1.0674e+06	381311	396086	383664	500735	377180	824760	683508	701804	706542	954903	765251
MSTRG.10266	8	1	44.5312	1.05263e+07	6.78871e+06	8.93098e+06	7.42876e+06	1.20533e+07	8.56371e+06	7.62786e+06	7.25195e+06	1.09199e+07	7.7859e+06	9.32214e+06	7.32808e+06	9.24226e+06	8.81595e+06	1.37491e+07	9.30696e+06
MSTRG.10269	21	1	87.2852	2.77927e+07	2.06475e+07	3.23634e+07	2.05793e+07	2.9988e+07	2.43735e+07	2.78386e+07	2.79537e+07	2.96572e+07	2.16133e+07	3.48757e+07	3.05694e+07	3.5106e+07	2.64681e+07	3.683e+07	3.30819e+07
MSTRG.10270	10	1	9.97831	183004	144860	290498	140207	214275	197397	211568	165532	219266	179518	270145	226528	282310	221318	296331	242437
MSTRG.10272	10	1	16.3242	502642	374123	492548	501122	584726	461102	505233	523812	660504	458460	676740	551865	554534	566929	753187	733910
MSTRG.10278	10	1	9.23803	453294	317490	383260	451615	556299	340579	362826	356580	526249	356068	271542	236134	255320	251780	342985	267791
MSTRG.10279	4	1	17.9389	237976	123412	206561	157735	212890	154495	159247	156513	197734	178713	217400	184874	208229	191910	231807	184300
MSTRG.10281	3	0.9997	40.1575	0	0	0	504.17	892.13	785.53	1273.81	399.42	1106.68	909.34	710.46	0	627.36	523.24	2151.97	812.06
MSTRG.10283	80	1	25.859	1.60726e+07	1.18521e+07	1.40859e+07	1.65443e+07	1.9758e+07	1.22799e+07	1.26672e+07	1.14226e+07	1.84039e+07	1.45672e+07	1.50278e+07	1.29211e+07	1.18657e+07	1.49698e+07	2.05337e+07	1.83314e+07
MSTRG.10284	3	0.9891	19.9301	1.03419e+06	978285	669466	745645	1.01732e+06	945590	985302	1.16989e+06	931255	845876	940675	773352	563836	896283	1.18552e+06	1.08178e+06
MSTRG.10287	6	0.9996	9.79866	64313.7	56434.8	69408.9	63405.4	80817.2	75524.2	70808.2	63361.5	89747.5	70823.6	81919.6	78590.5	71821	79910.6	116006	87458.5
MSTRG.10292	15	1	37.8906	601399	479428	562851	630689	656529	477563	537858	454234	771738	788539	353416	285618	280749	292159	394747	392294
MSTRG.10293	8	1	24.2515	1.07904e+06	737615	1.0638e+06	908818	1.25281e+06	830272	896725	717677	990921	786370	1.03502e+06	831883	877199	978748	1.36658e+06	1.35963e+06
MSTRG.10294	30	1	73.2102	1.46265e+07	9.76619e+06	1.37404e+07	1.26089e+07	1.45125e+07	1.281e+07	1.45913e+07	1.30164e+07	1.61799e+07	1.30932e+07	1.55549e+07	1.19315e+07	1.31798e+07	1.27341e+07	1.77857e+07	1.48282e+07
MSTRG.10295	3	0.9993	1.11769	38501.7	23160.6	29352.6	31803.7	39423.1	34220	26179.3	20007.1	32127	27270.3	17973.1	18609.7	18360	20793	28088.7	21966.5
MSTRG.1030	5	1	0	177490	102163	69773.4	158209	215131	125039	138300	112242	215036	159457	116417	83661.3	70910.5	106770	198850	129425
MSTRG.10300	3	0.9997	6.03291	43431.1	35545.1	37320.9	49572.9	67038.4	12436.9	15600.5	16856.7	24085.7	13260.9	302607	278982	198820	331745	415437	362088
MSTRG.10301	14	1	48.072	9.68073e+06	6.15473e+06	7.90559e+06	1.01559e+07	1.18186e+07	9.69472e+06	8.53263e+06	7.83238e+06	1.17803e+07	1.03372e+07	7.6066e+06	6.75489e+06	6.43193e+06	8.41501e+06	1.16204e+07	1.09388e+07
MSTRG.10303	2	0.9999	6.98529	131776	112605	154190	127893	172836	155886	164643	153077	231335	190236	361237	309341	295703	310162	495579	332680
MSTRG.10305	5	1	9.10973	94766	71982.1	110378	104624	126957	81471.6	115136	98145.7	153017	127568	184728	138156	149457	195153	234582	176656
MSTRG.10309	28	1	21.229	4.01803e+06	2.79699e+06	4.02196e+06	4.26576e+06	5.10153e+06	3.21086e+06	3.74893e+06	3.29804e+06	4.46527e+06	3.62637e+06	5.09417e+06	3.99456e+06	3.97866e+06	4.02845e+06	5.68945e+06	5.21725e+06
MSTRG.1031	5	1	0	658035	697977	705524	1.29328e+06	1.14675e+06	959428	1.14022e+06	1.05306e+06	1.87926e+06	790916	1.96818e+06	2.14449e+06	1.12521e+06	2.40817e+06	5.43045e+06	2.8284e+06
MSTRG.10313	18	1	37.5242	9.37204e+06	8.78805e+06	6.70828e+06	1.28889e+07	1.23944e+07	8.65207e+06	1.32328e+07	1.02741e+07	1.58587e+07	1.80388e+07	6.93351e+06	7.11304e+06	5.87744e+06	7.34765e+06	1.0625e+07	7.40051e+06
MSTRG.10315	6	1	15.283	1.63374e+06	1.42287e+06	1.305e+06	1.49994e+06	1.76622e+06	938581	1.42301e+06	1.47835e+06	1.86743e+06	1.60069e+06	2.20021e+06	2.52208e+06	2.23003e+06	2.31849e+06	3.60992e+06	3.02081e+06
MSTRG.10316	13	1	22.6054	2.24201e+07	1.50798e+07	1.84187e+07	1.82279e+07	2.62524e+07	9.51329e+06	1.07129e+07	1.0085e+07	10364583	9.65e+06	1.6387e+07	1.46813e+07	1.39068e+07	1.68952e+07	2.54229e+07	2.38199e+07
MSTRG.10317	28	1	13.0619	1.8563e+06	1.26339e+06	1.54583e+06	1.394e+06	2.00532e+06	1.4444e+06	1.59636e+06	1.34052e+06	1.76973e+06	1.66452e+06	1.7445e+06	1.44402e+06	1.48407e+06	1.71427e+06	2.04162e+06	1.72905e+06
MSTRG.10319	12	1	25.9594	701326	546840	678634	699266	723421	539150	744140	692215	840234	704685	900335	773980	782205	793518	932545	746205
MSTRG.10321	8	1	12.3159	245603	203792	220922	285332	316642	186184	288561	263990	363224	305488	260115	234967	212836	287499	362822	312760
MSTRG.10331	12	1	53.1056	7.84204e+06	5.29935e+06	9.74881e+06	4.8305e+06	8.62073e+06	8.90934e+06	1.25121e+07	1.1172e+07	1.14405e+07	7.12772e+06	9.9509e+06	1.24618e+07	1.29314e+07	8.57432e+06	1.28023e+07	1.02198e+07
MSTRG.10337	5	0.9998	6.23886	5846.25	7408.19	5362.34	2888	5573.58	4546.82	5797.23	6385.14	4489.36	6694.98	5327.8	3647.58	5869.59	3469.2	3748.82	4243.49
MSTRG.10341	8	1	18.0527	3.70525e+06	2.95426e+06	3.10785e+06	3.82836e+06	3.54701e+06	2.11176e+06	4.39386e+06	3.47469e+06	4.49006e+06	3.98942e+06	714172	677434	975486	780611	1.17896e+06	617856
MSTRG.10346	57	1	75.6364	2.76923e+08	1.8807e+08	2.06157e+08	2.66432e+08	3.3372e+08	2.30968e+08	2.56045e+08	2.35051e+08	3.49666e+08	2.77317e+08	2.65648e+08	2.24042e+08	2.49905e+08	2.83075e+08	4.14257e+08	3.37035e+08
MSTRG.10355	104	1	39.3304	4.92659e+07	3.30016e+07	4.14571e+07	5.55862e+07	6.36766e+07	4.69978e+07	5.30826e+07	4.21697e+07	7.44142e+07	6.50285e+07	5.01802e+07	4.38332e+07	4.22378e+07	5.00387e+07	7.61045e+07	5.58252e+07
MSTRG.1036	8	1	25.9669	2.08197e+06	1.64309e+06	1.71103e+06	1.51059e+06	2.46396e+06	2.23086e+06	2.78091e+06	2.60202e+06	2.39039e+06	1.57763e+06	2.43334e+06	2326518	2.34251e+06	2.29516e+06	3.21583e+06	2.08551e+06
MSTRG.10377	20	1	40.0778	7.20426e+06	4.56243e+06	5.13946e+06	6.85034e+06	9.23782e+06	6.17872e+06	7.34731e+06	6.92752e+06	9.62903e+06	8.07295e+06	8.60433e+06	7.10833e+06	6.08462e+06	9.49542e+06	1.37597e+07	1.30453e+07
MSTRG.10379	6	1	8.9983	304971	223664	315247	272189	350918	297447	298541	271458	454175	306641	377193	283936	374714	325224	484214	453620
MSTRG.10382	55	1	60.7763	1.72322e+07	1.29303e+07	1.53586e+07	17181471	2.19196e+07	1.58227e+07	1.62156e+07	1.43958e+07	2.23954e+07	1.81762e+07	1.61498e+07	1.47736e+07	1.37459e+07	1.60195e+07	2.19105e+07	1.86278e+07
MSTRG.10388	8	1	24.183	2.27363e+06	1.47131e+06	2.09454e+06	2.1372e+06	2.66183e+06	1.78067e+06	1.69572e+06	1.45893e+06	2.24529e+06	1.58562e+06	2.013e+06	1.73776e+06	1.89149e+06	2.32509e+06	2.9271e+06	2.52343e+06
MSTRG.10396	11	1	28.0514	4.08694e+06	3.33452e+06	3.51668e+06	3.75769e+06	4.18012e+06	1.81762e+06	2.29944e+06	2.26673e+06	2.35692e+06	1.98478e+06	4.51172e+06	4.02645e+06	4.2212e+06	4.19682e+06	3.88921e+06	4.04163e+06
MSTRG.10414	10	1	49.0566	5.24522e+06	3.65961e+06	5.33919e+06	4.92239e+06	6.14043e+06	3.79038e+06	2.93114e+06	3.31146e+06	4.61639e+06	3.87508e+06	2.46666e+06	1.94392e+06	2.40011e+06	2.30442e+06	3.28672e+06	2.4262e+06
MSTRG.10419	19	1	29.125	3.0741e+06	1.77215e+06	2.42807e+06	2.91327e+06	3.57393e+06	2.16561e+06	2.45873e+06	2.27292e+06	3.10921e+06	3.15791e+06	3.09e+06	2.23245e+06	2.35416e+06	2.43005e+06	3.81749e+06	3.37754e+06
MSTRG.10420	10	1	8.63609	361017	223442	330547	304214	399369	294741	319621	273642	399364	290418	224576	207262	184301	227231	306769	304566
MSTRG.10426	26	1	22.8367	2.68305e+06	1.69398e+06	1.87857e+06	2.43722e+06	2.98003e+06	1.74291e+06	2.15217e+06	1.98508e+06	2.51005e+06	2.2919e+06	2.82466e+06	2.40868e+06	2.40308e+06	2.49267e+06	3.36568e+06	2.86813e+06
MSTRG.10430	6	0.9999	2.98564	6833.04	5951.22	9239.41	5822.02	8440.37	8724.96	13628.3	7803.4	10673.8	12145.1	6754.86	2719.56	1684.08	7545.58	9134.66	8243.64
MSTRG.10438	12	1	19.863	1.77629e+06	1.48e+06	1.54564e+06	1.78685e+06	1.69246e+06	1.32124e+06	1.30409e+06	1.16875e+06	1.64273e+06	1.80668e+06	2.17356e+06	1.43933e+06	1.43517e+06	1.45494e+06	2.30567e+06	2.31592e+06
MSTRG.10440	16	1	71.4829	8.24623e+06	5.20916e+06	7.86238e+06	6.23579e+06	9.60018e+06	6.28544e+06	6.95562e+06	6.37412e+06	8.48915e+06	6.66774e+06	7.17478e+06	6.20991e+06	6.11594e+06	7.01409e+06	1.08893e+07	9.77702e+06
MSTRG.10444	4	1	29.1667	9.9627e+06	5.97464e+06	9.07103e+06	7.93204e+06	1.08808e+07	8.20859e+06	8.33536e+06	8.22816e+06	1.14219e+07	9.78156e+06	7.18543e+06	5.78339e+06	6.49063e+06	6.63313e+06	9.45974e+06	7.46337e+06
MSTRG.10445	17	1	37.0166	1.9267e+06	1.35845e+06	1.27042e+06	1.98061e+06	2.33705e+06	1.48405e+06	1.79016e+06	1.63016e+06	2.44679e+06	2.24317e+06	1.58743e+06	1.41831e+06	1.02919e+06	1.59194e+06	2.36585e+06	1.91845e+06
MSTRG.10449	25	1	52.8674	3.06628e+06	2.14272e+06	2.85044e+06	2.75709e+06	3.03586e+06	2.2056e+06	2.51171e+06	2.24854e+06	3.0461e+06	2.39036e+06	3.42605e+06	2.46471e+06	2.5498e+06	2.52473e+06	3.64612e+06	3.31437e+06
MSTRG.1045	10	1	13.3523	316094	286505	281417	311434	318792	261733	294355	241423	288675	291769	317800	291961	223023	242974	352783	346021
MSTRG.10459	7	1	28.8538	6.02629e+06	3.97529e+06	6.09046e+06	5.14417e+06	7.15463e+06	3.89355e+06	4.14053e+06	4.1278e+06	4.88844e+06	3.22447e+06	1.43199e+07	1.14097e+07	1.25839e+07	1.17866e+07	1.65224e+07	1.47141e+07
MSTRG.1046	13	1	19.1157	799281	530400	651013	824715	831928	695935	744445	640208	913991	793445	734989	603365	602963	612014	896845	866087
MSTRG.10467	4	1	14.0684	1.00763e+06	736157	888553	717877	1.14128e+06	1.00228e+06	1.20884e+06	1.05426e+06	1.39035e+06	940049	1.10657e+06	1.10069e+06	1.02497e+06	983976	1.44553e+06	1.04618e+06
MSTRG.10480	17	1	8.09717	89929.6	370397	158931	83752.9	258915	84216	109335	154077	46698.9	68946.8	497696	112705	328603	71091.3	576431	94090
MSTRG.10481	18	1	42.2777	2.56439e+06	1.64956e+06	2.43834e+06	1.95547e+06	2.80097e+06	2.2125e+06	2.29309e+06	2.08521e+06	3.11868e+06	2.22224e+06	3.1061e+06	2.71361e+06	3.0223e+06	2.9575e+06	3.87248e+06	3.43681e+06
MSTRG.10490	13	1	12.3077	1.52407e+06	1.62542e+06	1.54081e+06	1.64334e+06	1.81163e+06	951433	1.10003e+06	1.06037e+06	1.52248e+06	1.63841e+06	2.22019e+06	2.30347e+06	1.75255e+06	1.55263e+06	2.42813e+06	2.44055e+06
MSTRG.10491	12	1	53.4694	9.22544e+06	6.16265e+06	9.08341e+06	7.54501e+06	9.42765e+06	6.961e+06	7.26709e+06	6.48885e+06	9.69083e+06	6.51869e+06	8.64582e+06	7.19741e+06	7.5702e+06	6.93877e+06	1.10221e+07	9.96369e+06
MSTRG.10493	8	1	15.4088	1.12593e+06	958845	973639	1.13724e+06	1.06696e+06	844225	748539	698142	995077	958699	1.11085e+06	909759	816277	801012	1.28198e+06	1.19595e+06
MSTRG.10495	13	1	47.2826	4.19414e+06	3.27902e+06	4.61596e+06	2.73991e+06	4.01993e+06	5.23709e+06	5.82827e+06	5.68894e+06	3.64918e+06	2.49899e+06	4.28486e+06	4.17155e+06	4.56364e+06	3.42013e+06	4.81224e+06	3.97813e+06
MSTRG.10496	4	1	10.0939	98387.9	92179.5	113418	105478	116501	97220.9	111906	81365.1	126091	132102	130097	92112.7	105708	104036	190118	172647
MSTRG.10503	9	1	18.2236	662363	421411	442086	492211	497509	770406	655857	600338	870908	631502	905189	869191	829425	1.20434e+06	1.70693e+06	1.46621e+06
MSTRG.10504	10	1	13.1802	569025	368509	560742	491118	672166	448537	478685	415475	604014	445661	609922	478413	530829	566505	821073	776544
MSTRG.10506	6	1	13.9676	454461	314817	143124	303002	509016	346613	352101	331790	268654	157954	517102	536389	316099	246201	396029	454390
MSTRG.10507	10	1	23.4401	1.48372e+06	1.0335e+06	1.20704e+06	1.84961e+06	1.89353e+06	510248	565836	507246	724787	679431	567274	496217	585081	353422	481396	458087
MSTRG.10510	20	1	63.2432	8.64826e+06	6.73374e+06	6.46393e+06	9.26237e+06	1.06303e+07	5.48461e+06	7.13376e+06	6.36846e+06	8.3994e+06	8.00369e+06	4.44615e+06	4.94414e+06	3.45728e+06	5.41338e+06	7.82742e+06	6.72266e+06
MSTRG.10512	5	1	20.7547	211115	152943	200095	245441	256375	202733	191962	224494	240510	263341	160060	152772	145653	105398	185979	159117
MSTRG.10520	5	0.9998	17.4888	100915	58469.8	64756.8	97914.4	98165	33645.5	36421.9	42068.9	27546.7	31450.8	181943	145663	155032	164188	217002	189102
MSTRG.10526	16	1	70.2703	2.35829e+07	1.81829e+07	2.3399e+07	2.23474e+07	3.38341e+07	2.45381e+07	2.50511e+07	2.17899e+07	3.36685e+07	2.49341e+07	28483459	2.3717e+07	2.36132e+07	2.87963e+07	3.94778e+07	2.90917e+07
MSTRG.10529	3	0.9995	5.49133	2.15654e+06	1.58599e+06	2.06685e+06	2.1093e+06	2.52206e+06	1.44963e+06	1.79705e+06	1.67603e+06	1.85343e+06	1.31016e+06	2.20399e+06	1.78648e+06	2.15891e+06	1.70508e+06	2.39396e+06	2.20207e+06
MSTRG.10534	34	1	23.5261	1.59089e+06	1.03131e+06	1.2684e+06	1.5751e+06	1.91383e+06	1.59131e+06	1.80451e+06	1.51634e+06	2.40786e+06	2.21401e+06	1.57623e+06	1.27592e+06	1.2271e+06	1.64948e+06	2.21587e+06	2.01713e+06
MSTRG.10536	3	0.9997	3.85463	264623	216592	222733	170111	251917	226959	230955	164599	160793	104982	141444	138140	126277	126020	172623	108983
MSTRG.1054	4	1	0	70505.9	60622.2	98504.3	49180	65341.2	70295.9	81954.3	68475.9	63317.2	43032.4	93059	74046.8	83541.3	48083.7	68249.5	51034.8
MSTRG.10543	32	1	31.4744	5.91763e+06	4.50883e+06	5.57042e+06	4.68588e+06	5.51325e+06	5.02102e+06	5.93119e+06	5.09564e+06	4.8826e+06	3.96227e+06	4.32608e+06	3.97329e+06	3.83925e+06	3.08175e+06	4.17558e+06	3.67254e+06
MSTRG.10548	23	1	65.5405	1.38537e+07	7.82173e+06	7.7031e+06	1.36311e+07	1.72484e+07	1.1227e+07	1.11662e+07	9.76217e+06	1.63172e+07	1.37458e+07	1.05714e+07	8.58325e+06	9.07889e+06	1.38571e+07	2.02656e+07	1.63456e+07
MSTRG.10552	3	0.9994	13.7168	33723.9	19765.9	31144.2	26943.6	40717	27246.2	28569.4	23841	33263.6	27017.7	31396.4	31394.9	31895.1	31555.7	45153.9	46760.9
MSTRG.10553	10	1	38.7097	3.90111e+06	3.47697e+06	3.28749e+06	3.65146e+06	3.65164e+06	3.62546e+06	3.66296e+06	3.61023e+06	4.43972e+06	4.41523e+06	3.77937e+06	4.54195e+06	3.08228e+06	3.91905e+06	5.41305e+06	4.4618e+06
MSTRG.10555	26	1	53.1915	2.54149e+07	1.86602e+07	1.9432e+07	2.36338e+07	3.42417e+07	1.5076e+07	1.6423e+07	1.5918e+07	1.97685e+07	1.49608e+07	1.84794e+07	1.80608e+07	1.71805e+07	2.10417e+07	2.73888e+07	2.19934e+07
MSTRG.10556	7	1	11.3178	312574	202312	267357	335130	385974	238392	280200	228016	323853	242540	260149	232340	238082	230416	346870	258043
MSTRG.10564	4	1	29.0076	611461	479389	223718	815767	774466	465420	425282	443807	621552	711605	359103	439819	98787.1	491486	756238	769014
MSTRG.10571	32	1	37.3062	4.33382e+06	3.19196e+06	3.80025e+06	4.18761e+06	5.33628e+06	3.4646e+06	4.09345e+06	3.62601e+06	5.25327e+06	4.12951e+06	4.57873e+06	4.1445e+06	4.15173e+06	4.02283e+06	5.82587e+06	5.14824e+06
MSTRG.10575	25	1	47.8082	2.97678e+06	2.24417e+06	2.587e+06	3.09389e+06	3.82834e+06	3.22705e+06	3.22576e+06	3.11238e+06	4.36452e+06	3.48762e+06	3.09269e+06	2.45483e+06	2.31091e+06	3.01607e+06	4.29279e+06	3.41509e+06
MSTRG.10582	2	0.9964	10.7595	996422	745923	1.13025e+06	898552	1.83933e+06	693811	974952	986722	910488	953377	1.52386e+06	1.42211e+06	1.52e+06	1.67633e+06	2.58657e+06	1814967
MSTRG.10591	6	1	9.7561	42393.8	43702.6	48035	68435.8	73399.4	57449.4	53631.8	54116.8	59590.8	62402.4	48488.6	45950.8	31724.8	56851.8	55688.8	53726.3
MSTRG.10595	5	1	10.02	313820	201233	246777	299433	352482	355692	399666	348375	513733	366002	367022	307637	265083	323248	477059	446024
MSTRG.10598	4	1	37.234	236361	212150	242816	270827	329529	245391	213784	191878	280258	312272	323592	218260	224690	261277	357682	320705
MSTRG.10599	28	1	20.7903	1.50178e+06	1.10035e+06	1.52062e+06	1.3243e+06	1.62879e+06	1.42125e+06	1.41293e+06	1.1823e+06	1.66186e+06	1380226	1.697e+06	1.44348e+06	1.44358e+06	1.39967e+06	2.00171e+06	1.64386e+06
MSTRG.10600	19	1	83.1081	2.44242e+07	1.61749e+07	1.64716e+07	2.17197e+07	2.66117e+07	1.70338e+07	1.79815e+07	1.77501e+07	2.35345e+07	2.27589e+07	1.78014e+07	1.22808e+07	1.71775e+07	1.7858e+07	2.36064e+07	2.04512e+07
MSTRG.10601	9	1	15.6533	287074	178748	224185	219213	264972	297600	276709	237839	247890	305493	325918	247370	242434	312321	465364	357845
MSTRG.10605	11	1	88.0435	8.74116e+06	6.73962e+06	5.41527e+06	8.44076e+06	9.24833e+06	4.84874e+06	6.45755e+06	6.32619e+06	9.52052e+06	8.33328e+06	7.57029e+06	5.2863e+06	6.98216e+06	8.29139e+06	1.04021e+07	8.95923e+06
MSTRG.1061	7	1	28.4585	757266	552105	567223	656575	866189	603264	595472	618090	814127	717504	734988	522611	546088	589253	831311	631431
MSTRG.10612	13	1	29.4118	2.36397e+06	1.5308e+06	2.31077e+06	1.84161e+06	2.16228e+06	1.96424e+06	2.07805e+06	1.75979e+06	2.11261e+06	2.01421e+06	1.90759e+06	1.55006e+06	1.36976e+06	1.26733e+06	1.90872e+06	1.84971e+06
MSTRG.10619	4	0.9979	14.011	257228	239371	191746	335154	308317	222415	197834	222836	312059	274797	366177	322395	225456	249386	370883	343251
MSTRG.1062	12	1	40.9972	4.11458e+06	2.23851e+06	3.66038e+06	4.0678e+06	4.6619e+06	3.74119e+06	3.93077e+06	3.61685e+06	4.38086e+06	4.96179e+06	5.4043e+06	4.05343e+06	3.71829e+06	4.21016e+06	6.08579e+06	5.3784e+06
MSTRG.10621	16	1	21.7143	496691	346077	504010	407803	582555	459259	417288	355802	514402	444812	512189	439604	440177	461003	615709	531251
MSTRG.10623	5	1	37	7.89166e+06	5.27731e+06	7.39118e+06	8.00699e+06	9.19534e+06	7.44114e+06	7.59295e+06	6.57829e+06	9.04347e+06	8.21937e+06	9.05796e+06	7.51965e+06	8.13856e+06	8.59766e+06	1.1665e+07	9.37816e+06
MSTRG.10624	6	1	48.3517	1.5859e+06	831696	1.34747e+06	1.57308e+06	1.73967e+06	1.39328e+06	1.47468e+06	1.24445e+06	1.92686e+06	1.50648e+06	1.16027e+06	991511	997012	1.11679e+06	1.55664e+06	1.6295e+06
MSTRG.10627	18	1	69.1667	1.29836e+07	9.2169e+06	1.17491e+07	1.54848e+07	1.62195e+07	1.023e+07	1.02624e+07	1.00806e+07	1.66485e+07	1.04244e+07	1.3652e+07	9.46334e+06	1.05376e+07	1.13934e+07	1.43957e+07	1.3053e+07
MSTRG.10628	15	1	69.0476	3.7684e+07	2.81097e+07	3.32644e+07	9.35758e+06	1.50746e+07	4.39419e+07	5.28588e+07	4.46274e+07	2.32757e+07	1.71514e+07	6.66179e+07	7.16527e+07	9.12414e+07	1.77496e+07	2.21814e+07	2.02351e+07
MSTRG.10631	16	1	42.5532	3.9599e+06	3.16009e+06	3.80783e+06	4.01518e+06	5.14415e+06	3.59682e+06	4.08008e+06	3.39316e+06	5.18394e+06	3.68406e+06	5.32865e+06	4.63411e+06	4.58441e+06	5.22444e+06	7.06768e+06	5.6388e+06
MSTRG.10633	3	0.9942	8.84615	76575	47538.7	65792.7	38528.8	106974	44749.9	90282.4	72435.4	68983.7	73443	80932.3	79124.5	76409.7	91094.8	165420	142291
MSTRG.10637	13	1	39.0052	3.59329e+06	2.50471e+06	3.06651e+06	3.72257e+06	4.07605e+06	2.76342e+06	3.10386e+06	2.64903e+06	4.05355e+06	3.3269e+06	3.58441e+06	2.93931e+06	2.79513e+06	3.04915e+06	4.76141e+06	3.88896e+06
MSTRG.10638	14	1	39.782	3.4225e+06	1.99053e+06	3.21718e+06	2.56721e+06	3.45341e+06	7.17483e+06	7.80588e+06	6.77583e+06	8.35878e+06	6.39524e+06	1.05189e+07	9.65687e+06	9.53496e+06	9.18599e+06	1.24166e+07	8.84138e+06
MSTRG.10640	17	1	66.1631	1.4471e+07	1.20326e+07	1.79317e+07	8.15186e+06	1.32465e+07	1.58343e+07	2.49797e+07	2.38634e+07	1.8571e+07	1.28655e+07	1.25771e+07	1.23738e+07	1.28594e+07	1.06814e+07	1.23755e+07	1.13659e+07
MSTRG.10641	30	1	28.3364	7.04635e+06	4.5941e+06	6.29221e+06	6.05413e+06	9.3166e+06	4.7459e+06	4.9313e+06	4.9373e+06	6.24442e+06	5.25221e+06	3.81963e+06	3.43448e+06	3.92327e+06	3.62206e+06	5.64643e+06	4.16471e+06
MSTRG.10644	75	1	55.8824	2.51856e+08	1.44036e+08	1.74484e+08	2.03078e+08	2.96542e+08	1.49703e+08	1.61582e+08	1.45408e+08	2.0391e+08	1.83173e+08	1.93722e+08	1.42765e+08	1.48071e+08	1.78434e+08	2.61839e+08	2.27946e+08
MSTRG.10647	2	0.9998	7.36842	38096.2	51092.6	39872.3	30764.9	63894.3	36387.2	34968.2	34771.8	52774	41358.2	48700.4	56413.3	50734.5	43974.5	53708.9	39760.6
MSTRG.10650	2	0.9947	4.77454	92475.4	95633.5	76675.5	110501	138900	89988.4	96714.1	96292.8	134551	100068	152093	128697	119768	134436	191421	132397
MSTRG.10651	8	1	31.4176	1.75092e+07	1.53106e+07	1.33044e+07	2.20742e+07	3.06812e+07	1.12781e+07	1.30619e+07	1.29568e+07	18778020	1.31656e+07	1.69098e+07	1.34165e+07	1.28849e+07	1.5206e+07	2.25605e+07	1.44984e+07
MSTRG.10652	13	1	34.878	388271	290608	345039	333965	410639	337070	365284	305551	440758	350418	554573	455345	368071	514772	655008	482153
MSTRG.10655	25	1	60.1279	9.48934e+06	7.19502e+06	8.0841e+06	9.01401e+06	1.32701e+07	8.36983e+06	1.09725e+07	1.01676e+07	1.32638e+07	1.1169e+07	1.02504e+07	9.08301e+06	9.56787e+06	1.0032e+07	1.42858e+07	1.16449e+07
MSTRG.10656	5	1	36.0406	815270	640968	517898	1.05932e+06	1.06564e+06	575364	534954	508576	802081	744283	719230	700011	487920	639360	923928	981484
MSTRG.10657	10	1	16.0448	1.06276e+06	678769	955534	1.20221e+06	1.65251e+06	912116	1.17479e+06	1.05627e+06	2.23889e+06	1.6567e+06	1.19308e+06	1.06069e+06	916744	1.32067e+06	1.92999e+06	1.33567e+06
MSTRG.10661	34	1	47.4453	7.41667e+06	5.25378e+06	6110826	7.5489e+06	9.81117e+06	6.70263e+06	7.37213e+06	6.71366e+06	9.93329e+06	8.43125e+06	1.0286e+07	8.67644e+06	8.06056e+06	1.01026e+07	1.45436e+07	1.2027e+07
MSTRG.10662	18	1	19.4649	925200	671145	839168	884583	1.35907e+06	880655	976718	965672	1.26773e+06	1.00355e+06	1.05397e+06	950334	845680	1.10648e+06	1.64165e+06	1.3004e+06
MSTRG.10664	50	1	77.4049	5.33516e+07	3.42769e+07	3.7676e+07	5.94316e+07	6.46465e+07	4.56317e+07	4.78361e+07	4.16942e+07	6.096e+07	4.97474e+07	4.34647e+07	3.80168e+07	3.40614e+07	3.97791e+07	5.8068e+07	4.68986e+07
MSTRG.10665	6	1	54.7009	1.70486e+06	1.60164e+06	1.4946e+06	1.67244e+06	1.77172e+06	1.34263e+06	1.79213e+06	1.34011e+06	2.15072e+06	1.66545e+06	1.84677e+06	1.53448e+06	1.71901e+06	1.80648e+06	2.07356e+06	1.73926e+06
MSTRG.10667	22	1	26.9029	2.4895e+06	1.59084e+06	2.00976e+06	2.41005e+06	3.01079e+06	1.65829e+06	2.08372e+06	1.84812e+06	2.44505e+06	2.30911e+06	3.34232e+06	2.513e+06	2.34111e+06	2.94018e+06	3.84561e+06	3.29184e+06
MSTRG.10672	5	1	19.4079	977291	660549	700414	966831	1.04091e+06	824803	793336	735665	991138	945249	401005	319823	259452	349347	562980	465559
MSTRG.1068	3	0.9985	0	170740	154760	160737	173599	156764	110026	128940	120286	171056	180372	200349	186547	139122	128836	207732	203431
MSTRG.10681	14	1	27.2277	882438	682337	775708	888312	1.14158e+06	776963	781493	682566	1.02952e+06	877905	727292	617152	557028	584259	818348	718398
MSTRG.10685	40	1	92.7711	6.27633e+07	4.50258e+07	5.16466e+07	5.51937e+07	6.88968e+07	5.8695e+07	7.28637e+07	6.87381e+07	7.47543e+07	6.19012e+07	6.1415e+07	5.22809e+07	5.14067e+07	5.51543e+07	8.66622e+07	7.17518e+07
MSTRG.10686	5	1	8.66808	336780	242616	106195	367656	415478	224703	305311	382841	505423	365052	269285	300726	236244	289191	451269	363434
MSTRG.10688	21	1	20.2572	688220	545763	752191	604805	824288	609212	623036	585188	773524	660334	769405	667815	654766	670171	911082	747814
MSTRG.1069	3	0.9997	0	19904.6	15370.9	19545.7	23126	30532.8	25266.2	27255.6	24002.9	34069.9	23720.2	3189.44	863.67	3420.05	1980.95	3658.03	2145.39
MSTRG.10695	12	1	30.5936	7.46188e+06	5.10497e+06	5.31467e+06	8.053e+06	8.6536e+06	5.78678e+06	6.65413e+06	6.76382e+06	7.8744e+06	6.50419e+06	8.3408e+06	7.56092e+06	6.10022e+06	6.8541e+06	1.0621e+07	9.43255e+06
MSTRG.1070	13	1	5.50117	152196	119141	137895	199606	193762	110933	153787	106282	205418	166373	182315	159856	168731	208879	266764	182338
MSTRG.10707	10	1	62.5668	5.87649e+06	4.14524e+06	5.62012e+06	6.12471e+06	7.24888e+06	5.36854e+06	5.56244e+06	4.94168e+06	7.12224e+06	6.17794e+06	7.34361e+06	5.13479e+06	5.49954e+06	6.35968e+06	9.02545e+06	7.7049e+06
MSTRG.10708	39	1	38.1788	8.02289e+06	4.96474e+06	6.89461e+06	7.22737e+06	9.94846e+06	7.28552e+06	7.61226e+06	7.06719e+06	1.00818e+07	8.45984e+06	7.75569e+06	6.04583e+06	6.44441e+06	7.58812e+06	1.06244e+07	8.85725e+06
MSTRG.10711	16	1	25.9109	1.36151e+06	1.03223e+06	1.45909e+06	1.31985e+06	1.61117e+06	1.40033e+06	1.31154e+06	1.19955e+06	1679198	1.31438e+06	441162	387084	311366	386772	533694	432731
MSTRG.10713	4	1	20.4082	998858	626985	806904	812095	1.13246e+06	778007	753443	631463	961313	744718	814192	703297	711883	879747	1.1711e+06	1.0587e+06
MSTRG.10714	32	1	89.5631	2.16709e+07	1.69449e+07	1.86723e+07	2.16127e+07	2.57393e+07	3.50095e+07	3.73276e+07	3.31665e+07	4.39714e+07	3.23985e+07	2.11795e+07	1.87738e+07	1.91477e+07	1.7897e+07	2.34985e+07	2.09221e+07
MSTRG.10716	55	1	48.8722	5.86554e+07	4.51568e+07	6.13989e+07	4.17588e+07	5.88025e+07	4.59481e+07	6.07983e+07	5.63546e+07	6.52246e+07	4.73007e+07	5.22678e+07	5.57942e+07	5.79276e+07	4.15787e+07	5.79697e+07	5.14529e+07
MSTRG.10718	13	1	56.746	3.62671e+06	3.24868e+06	3.59791e+06	3.17694e+06	3.90375e+06	2.75912e+06	3.11407e+06	2.82839e+06	3.50677e+06	3.4289e+06	3.64689e+06	3219601	3.21016e+06	3.05167e+06	4.25356e+06	3.91608e+06
MSTRG.10720	4	0.9999	18.7215	60746.1	56352.5	82486.5	37515.1	73955.6	52479.8	50319.5	48140.8	54837.1	33615.8	73267.1	81373.4	79846.6	67648.1	77940.1	109424
MSTRG.10721	12	1	40.8284	3.53729e+06	2.23705e+06	2.84134e+06	2.91979e+06	4.66161e+06	2.69992e+06	3.58284e+06	3.28859e+06	4.47196e+06	3.38887e+06	5.21916e+06	4.91072e+06	4.48743e+06	4.91365e+06	7.60493e+06	6.53443e+06
MSTRG.10732	5	1	13.6461	432004	334703	428706	316754	427399	158252	164313	153527	178084	108155	269490	298764	248045	194557	296970	285538
MSTRG.10736	10	1	26.4516	568348	389781	649331	496616	593164	494123	545962	505150	554508	469202	670245	698465	617228	499271	713541	577909
MSTRG.10740	38	1	52.2388	3.86305e+07	3.37587e+07	3.08219e+07	2.87497e+07	2.92444e+07	3.13809e+07	3.73882e+07	2.73217e+07	4.13534e+07	4.42376e+07	2.71525e+07	2.42374e+07	2.19127e+07	1.89921e+07	3.12192e+07	2.44789e+07
MSTRG.10747	17	1	43.5323	3.77587e+06	2.75391e+06	2.3612e+06	3.76563e+06	4.83312e+06	3.85445e+06	4.22339e+06	3.97435e+06	5.96471e+06	4.35007e+06	3.72343e+06	2.98489e+06	2.77493e+06	4.00371e+06	5.86279e+06	4.48872e+06
MSTRG.10754	8	1	71.7172	1.6611e+06	1.27075e+06	1.57183e+06	1.42921e+06	2059962	1.16314e+06	1.89741e+06	1.95886e+06	2.56131e+06	2.23733e+06	2.12062e+06	1.67647e+06	2.01278e+06	1.94607e+06	2.51926e+06	2.43461e+06
MSTRG.10756	5	1	26.9962	3.69382e+06	2.90986e+06	3.18354e+06	3.54e+06	3.99189e+06	4.14764e+06	4.44503e+06	4.17187e+06	5.22512e+06	3.90571e+06	5.14142e+06	4.36493e+06	4.94378e+06	5.00241e+06	6.2513e+06	5.30604e+06
MSTRG.10758	37	1	41.8401	2.75626e+07	1.82749e+07	2.74467e+07	2.5785e+07	3.20188e+07	24626308	2.4831e+07	2.27207e+07	3.40059e+07	2.49115e+07	3.11519e+07	2.43991e+07	2.61483e+07	2.70636e+07	3.94029e+07	3.347e+07
MSTRG.10764	5	1	17.6344	360781	193421	285735	216213	352450	431490	389985	353644	492054	401673	253273	230693	233919	213590	308032	248408
MSTRG.10765	28	1	32.4427	4.41269e+06	3.28553e+06	2.95383e+06	5.09509e+06	5.15629e+06	3887779	4.23704e+06	3.59026e+06	5.85868e+06	6.13553e+06	4.67845e+06	4.06402e+06	2.80661e+06	4.21848e+06	6.20197e+06	5.54648e+06
MSTRG.10767	8	1	55.2632	2.43964e+07	2.27384e+07	2.17825e+07	4.18487e+07	3.27497e+07	1.63562e+07	1.94351e+07	1.71655e+07	3.26161e+07	3.23185e+07	1.86104e+07	2.57997e+07	1.74551e+07	1.81128e+07	2.783e+07	2.41353e+07
MSTRG.10771	8	1	53.5714	673570	487309	542723	843105	1.10726e+06	565629	755584	751661	1.11661e+06	914993	886548	815011	732447	933414	1.09935e+06	898639
MSTRG.10776	6	1	15.9091	92643	74722.1	104243	82714.9	81094.1	70940.8	133174	121106	147492	104307	124428	136136	121348	129381	117252	105639
MSTRG.10780	20	1	55.163	3.77151e+07	2.45679e+07	2.40192e+07	3.75652e+07	5.32342e+07	3.63388e+07	3.55842e+07	3.18248e+07	5.38926e+07	4.03475e+07	2.77857e+07	2.14202e+07	1.90454e+07	3.30477e+07	4.44502e+07	4.04182e+07
MSTRG.10796	37	1	18.5071	1.78009e+07	1.08536e+07	1.51558e+07	1.68246e+07	2.19066e+07	1.6144e+07	1.83819e+07	1.70681e+07	2.29302e+07	1.98404e+07	1.87213e+07	1.41224e+07	1.5913e+07	1.73069e+07	2.45034e+07	2.04138e+07
MSTRG.1080	4	0.9997	0	43410.6	38398.9	36450.9	40308.4	50729.3	61732.2	60248.7	54041	63025.2	52068.6	55164.6	65074.8	68159.3	71829.7	79350.2	54521.3
MSTRG.10800	10	1	10.7438	487450	297881	454177	378270	578948	532396	537255	469288	653708	569785	494868	371264	395493	467756	631725	571857
MSTRG.10801	11	1	38.4196	4.35445e+06	3.01641e+06	4.42357e+06	3.84437e+06	6.27044e+06	4.78231e+06	5.73298e+06	4.73045e+06	7.02288e+06	5.23578e+06	5.69003e+06	4.36781e+06	4.83874e+06	4.96597e+06	7.35938e+06	6.82892e+06
MSTRG.10808	3	0.9946	5.50847	45910.3	28972	39084.1	42207.6	58282.5	52179.2	38662.7	32187.9	61116.8	68015.1	46111.2	53041.3	38067.3	32017.6	73433.5	55694.2
MSTRG.1081	5	1	0	1.02872e+06	711584	676332	860715	1.16452e+06	770349	932425	821517	1.06873e+06	860764	836773	690493	807952	965496	1.26331e+06	1.02782e+06
MSTRG.10810	11	0.9991	6.93069	36419.4	46176.8	83134.8	9855.6	18223	54361.3	26958.4	18920.6	11684.2	17722.3	159068	100494	245501	61864.9	71844.9	111680
MSTRG.10813	20	1	38.9706	8.04195e+06	7.11077e+06	6.94406e+06	4.83761e+06	4.54315e+06	3.45056e+06	3.83406e+06	3.49948e+06	3.85279e+06	3.41751e+06	3.53428e+06	5.09855e+06	5.74193e+06	649502	788183	929498
MSTRG.10815	4	1	35.3741	172029	123226	163380	166672	208893	167375	169714	111596	227648	211115	160339	151784	182755	202491	179123	133449
MSTRG.10821	6	1	28.7975	278114	247771	373195	244958	231284	150153	148005	145688	152457	109328	367096	365410	326499	227266	303959	328415
MSTRG.10824	7	1	5.79383	82510.2	58094.3	77729.7	58083.9	64026.4	57465.2	79240.1	74347.9	83476.2	62655.1	74058.3	66626.8	62523	64069.4	88116.2	75415.3
MSTRG.1083	9	1	21.5548	817764	676010	617401	906340	905832	693753	930415	827680	1.10801e+06	1.0612e+06	810821	845790	620712	767357	1.12595e+06	973483
MSTRG.10831	10	1	23.9362	2.47103e+06	1.61168e+06	1.76799e+06	743944	1.31426e+06	1.77905e+06	1.62865e+06	1.54338e+06	1.09398e+06	537645	1.06741e+06	1.20677e+06	1.41454e+06	725336	1.08223e+06	1.1342e+06
MSTRG.10842	16	1	27.027	1.38227e+06	965205	1.16363e+06	1.14275e+06	1.62764e+06	1.22439e+06	1.31187e+06	1.20709e+06	1.52212e+06	1.21984e+06	1.3807e+06	1.19751e+06	1.19471e+06	1.34528e+06	1.843e+06	1.61671e+06
[truncated: 2,901 more rows]

## Sheet: Table_S3
protein	UP	protein.probability	coverage	AM1	AM2	AM3	AV1	AV2	NM1	NM2	NM3	NV1	NV2	VM1	VM2	VM3	VV1	VV2	VV3
[truncated: 3,149 more rows]

[truncated: 10 more sheets: Table_S4, Table_S5, Table_S6, Table_S7, Table_S8, Table_S9, Table_S10, Table_S11, Table_S12, Table_S13]
